# Supplementary material for: Human mitochondrial carriers of the SLC25 family function as monomers exchanging substrates with a ping-pong kinetic mechanism
Source: EMBO J. 2024 Jun 27;43(16):3450–65. doi: 10.1038/s44318-024-00150-0 (PMC11329753; doi:10.1038/s44318-024-00150-0)
Supplement: Supplementary file 2 — Source data Fig. 1 [file 44318_2024_150_MOESM2_ESM.zip]

Archive with 51 entries (34 files):
- Figure_1/
- Figure_1/Figure_1P/
- Figure_1/.DS_Store
- __MACOSX/Figure_1/._.DS_Store
- Figure_1/Figure_1K/
- Figure_1/Figure_1L/
- Figure_1/Figure_1E/
- Figure_1/Figure_1B/
- Figure_1/Figure_1C/
- Figure_1/Figure_1D/
- Figure_1/Figure_1M/
- Figure_1/Figure_1J/
- Figure_1/Figure_1O/
- Figure_1/Figure_1H/
- Figure_1/Figure_1A/
- Figure_1/Figure_1F/
- Figure_1/Figure_1G/
- Figure_1/Figure_1I/
- Figure_1/Figure_1N/
- Figure_1/Figure_1P/Figure_1P.xlsx
- __MACOSX/Figure_1/Figure_1P/._Figure_1P.xlsx
- Figure_1/Figure_1K/Figure_1K.xlsx
- __MACOSX/Figure_1/Figure_1K/._Figure_1K.xlsx
- Figure_1/Figure_1L/Figure_1L.xlsx
- __MACOSX/Figure_1/Figure_1L/._Figure_1L.xlsx
- Figure_1/Figure_1E/1E.jpg
- __MACOSX/Figure_1/Figure_1E/._1E.jpg
- Figure_1/Figure_1B/Figure_1B.xlsx
- __MACOSX/Figure_1/Figure_1B/._Figure_1B.xlsx
- Figure_1/Figure_1C/Figure_1C.xlsx
- __MACOSX/Figure_1/Figure_1C/._Figure_1C.xlsx
- Figure_1/Figure_1D/Figure_1D.xlsx
- __MACOSX/Figure_1/Figure_1D/._Figure_1D.xlsx
- Figure_1/Figure_1M/1M.jpg
- __MACOSX/Figure_1/Figure_1M/._1M.jpg
- Figure_1/Figure_1J/Figure_1J.xlsx
- __MACOSX/Figure_1/Figure_1J/._Figure_1J.xlsx
- Figure_1/Figure_1O/Figure_1O.xlsx
- __MACOSX/Figure_1/Figure_1O/._Figure_1O.xlsx
- Figure_1/Figure_1H/Figure_1H.xlsx
- __MACOSX/Figure_1/Figure_1H/._Figure_1H.xlsx
- Figure_1/Figure_1A/1A.jpg
- __MACOSX/Figure_1/Figure_1A/._1A.jpg
- Figure_1/Figure_1F/Figure_1F.xlsx
- __MACOSX/Figure_1/Figure_1F/._Figure_1F.xlsx
- Figure_1/Figure_1G/Figure_1G.xlsx
- __MACOSX/Figure_1/Figure_1G/._Figure_1G.xlsx
- Figure_1/Figure_1I/1I.jpg
- __MACOSX/Figure_1/Figure_1I/._1I.jpg
- Figure_1/Figure_1N/Figure_1N.xlsx
- __MACOSX/Figure_1/Figure_1N/._Figure_1N.xlsx
