# Supplementary material for: Human mitochondrial carriers of the SLC25 family function as monomers exchanging substrates with a ping-pong kinetic mechanism
Source: EMBO J. 2024 Jun 27;43(16):3450–65. doi: 10.1038/s44318-024-00150-0 (PMC11329753; doi:10.1038/s44318-024-00150-0)
Supplement: Supplementary file 2 — Source data Fig. 1 [file 44318_2024_150_MOESM2_ESM.zip › Figure_1/Figure_1K/Figure_1K.xlsx]

## Sheet: Figure 1K
	Time (secs)	control						DIC
	0	1.738	0.76	1.123				1.907	4.073	3.359	3.484	2.594	3.715
	10	1.238	1.748	1.44				9.72	11.116	8.589	0.667	5.37	6.406
	20	1.633	1.343	1.563				13.129	14.239	14.194	2.568	7.321	10.115
	30	2.133	1.926	1.587				19.33	25.39	20.961	6.041	10.091	12.961
	40	1.843	2.179	2.612				22.404	26.459	27.429	9.464	13.764	14.27
	50	2.344	2.027	2.612				29.285	31.492	31.097	11.044	16.62	18.25
	60	3.792	2.686	2.417				31.051	39.538	37.11	17.484	18.437	18.626
	90	4.239	2.28	2.71				47.697	43.983	49.359	23.12	27.544	30.074
	150	3.607	3.522	2.857				59.083	61.353	63.905	37.433	37.332	41.839
