# Supplementary material for: Human mitochondrial carriers of the SLC25 family function as monomers exchanging substrates with a ping-pong kinetic mechanism
Source: EMBO J. 2024 Jun 27;43(16):3450–65. doi: 10.1038/s44318-024-00150-0 (PMC11329753; doi:10.1038/s44318-024-00150-0)
Supplement: Supplementary file 2 — Source data Fig. 1 [file 44318_2024_150_MOESM2_ESM.zip › Figure_1/Figure_1B/Figure_1B.xlsx]

## Sheet: Figure 1B
	Fluorescnce ratio (350/330 nm)				dR/dT
	Temperature	hOGC	+ 10 mM malate		Temperature	hOGC	+ 10 mM malate
	20	0.464	0.452		20	0.0001	7.1e-05
	20.068	0.465	0.452		20.068	9.7e-05	7.1e-05
	20.135	0.465	0.451		20.135	9.4e-05	7.1e-05
	20.203	0.464	0.452		20.203	9.1e-05	7.1e-05
	20.271	0.465	0.451		20.271	8.9e-05	7.1e-05
	20.338	0.465	0.452		20.338	8.6e-05	7.1e-05
	20.406	0.464	0.452		20.406	8.3e-05	7.1e-05
	20.474	0.465	0.452		20.474	8.1e-05	7.1e-05
	20.542	0.466	0.452		20.542	7.9e-05	7.1e-05
	20.609	0.465	0.452		20.609	7.6e-05	7.1e-05
	20.677	0.465	0.452		20.677	7.4e-05	7.1e-05
	20.745	0.466	0.452		20.745	7.2e-05	7.1e-05
	20.812	0.465	0.453		20.812	7e-05	7.1e-05
	20.88	0.465	0.452		20.88	6.8e-05	7.2e-05
	20.948	0.465	0.452		20.948	6.6e-05	7.2e-05
	21.015	0.466	0.452		21.015	6.4e-05	7.2e-05
	21.083	0.466	0.452		21.083	6.3e-05	7.2e-05
	21.151	0.464	0.452		21.151	6.1e-05	7.2e-05
	21.219	0.465	0.451		21.219	6e-05	7.2e-05
	21.286	0.465	0.452		21.286	5.8e-05	7.2e-05
	21.354	0.465	0.452		21.354	5.7e-05	7.2e-05
	21.422	0.465	0.452		21.422	5.5e-05	7.2e-05
	21.489	0.465	0.452		21.489	5.4e-05	7.2e-05
	21.557	0.465	0.451		21.557	5.3e-05	7.2e-05
	21.625	0.466	0.451		21.625	5.2e-05	7.3e-05
	21.692	0.465	0.452		21.692	5.1e-05	7.3e-05
	21.76	0.465	0.452		21.76	5e-05	7.3e-05
	21.828	0.465	0.452		21.828	4.9e-05	7.3e-05
	21.896	0.465	0.452		21.896	4.8e-05	7.3e-05
	21.963	0.464	0.451		21.963	4.7e-05	7.3e-05
	22.031	0.465	0.452		22.031	4.6e-05	7.4e-05
	22.099	0.466	0.452		22.099	4.5e-05	7.4e-05
	22.166	0.466	0.452		22.166	4.4e-05	7.4e-05
	22.234	0.466	0.452		22.234	4.3e-05	7.5e-05
	22.302	0.464	0.452		22.302	4.2e-05	7.5e-05
	22.369	0.465	0.453		22.369	4.1e-05	7.6e-05
	22.437	0.465	0.452		22.437	4e-05	7.6e-05
	22.505	0.466	0.452		22.505	3.9e-05	7.7e-05
	22.573	0.466	0.452		22.573	3.8e-05	7.7e-05
	22.64	0.464	0.453		22.64	3.7e-05	7.8e-05
	22.708	0.464	0.452		22.708	3.6e-05	7.9e-05
	22.776	0.465	0.451		22.776	3.5e-05	7.9e-05
	22.843	0.465	0.452		22.843	3.4e-05	8e-05
	22.911	0.466	0.452		22.911	3.2e-05	8.1e-05
	22.979	0.465	0.452		22.979	3.1e-05	8.2e-05
	23.046	0.464	0.452		23.046	2.9e-05	8.3e-05
	23.114	0.464	0.452		23.114	2.8e-05	8.4e-05
	23.182	0.465	0.452		23.182	2.6e-05	8.6e-05
	23.25	0.465	0.453		23.25	2.4e-05	8.7e-05
	23.317	0.465	0.452		23.317	2.3e-05	8.9e-05
	23.385	0.464	0.452		23.385	2.2e-05	9e-05
	23.453	0.465	0.452		23.453	2.2e-05	9.2e-05
	23.52	0.465	0.452		23.52	2.4e-05	9.6e-05
	23.588	0.465	0.452		23.588	2.8e-05	9.9e-05
	23.656	0.464	0.452		23.656	3.2e-05	0.000103
	23.723	0.464	0.452		23.723	3.6e-05	0.000106
	23.791	0.464	0.452		23.791	4.1e-05	0.000109
	23.859	0.465	0.453		23.859	4.6e-05	0.000113
	23.926	0.466	0.453		23.926	5.1e-05	0.000116
	23.994	0.465	0.452		23.994	5.7e-05	0.000118
	24.062	0.464	0.452		24.062	6.3e-05	0.000121
	24.13	0.465	0.451		24.13	6.9e-05	0.000124
	24.197	0.465	0.452		24.197	7.6e-05	0.000126
	24.265	0.465	0.452		24.265	8.3e-05	0.000128
	24.333	0.465	0.452		24.333	8.9e-05	0.00013
	24.4	0.466	0.452		24.4	9.6e-05	0.000132
	24.468	0.465	0.452		24.468	0.000102	0.000134
	24.536	0.465	0.452		24.536	0.000109	0.000136
	24.603	0.465	0.452		24.603	0.000115	0.000138
	24.671	0.466	0.452		24.671	0.000121	0.000139
	24.739	0.465	0.452		24.739	0.000127	0.000141
	24.807	0.467	0.452		24.807	0.000132	0.000142
	24.874	0.466	0.451		24.874	0.000136	0.000144
	24.942	0.465	0.451		24.942	0.00014	0.000145
	25.01	0.465	0.453		25.01	0.000144	0.000147
	25.077	0.465	0.453		25.077	0.000147	0.000148
	25.145	0.464	0.452		25.145	0.000149	0.00015
	25.213	0.464	0.452		25.213	0.000151	0.000152
	25.28	0.464	0.452		25.28	0.000151	0.000153
	25.348	0.464	0.452		25.348	0.000151	0.000155
	25.416	0.465	0.452		25.416	0.000151	0.000157
	25.484	0.465	0.452		25.484	0.000149	0.000159
	25.551	0.465	0.452		25.551	0.000147	0.000161
	25.619	0.466	0.452		25.619	0.000145	0.000163
	25.687	0.465	0.453		25.687	0.000141	0.000165
	25.754	0.464	0.452		25.754	0.000137	0.000167
	25.822	0.464	0.453		25.822	0.000133	0.000169
	25.89	0.465	0.453		25.89	0.000128	0.000171
	25.957	0.465	0.453		25.957	0.000122	0.000173
	26.025	0.466	0.453		26.025	0.000116	0.000175
	26.093	0.466	0.453		26.093	0.00011	0.000177
	26.161	0.466	0.452		26.161	0.000104	0.000179
	26.228	0.466	0.452		26.228	9.7e-05	0.000181
	26.296	0.466	0.453		26.296	9.1e-05	0.000183
	26.364	0.465	0.453		26.364	8.4e-05	0.000185
	26.431	0.464	0.453		26.431	7.8e-05	0.000187
	26.499	0.465	0.452		26.499	7.1e-05	0.000189
	26.567	0.465	0.452		26.567	6.5e-05	0.00019
	26.634	0.466	0.453		26.634	5.9e-05	0.000192
	26.702	0.467	0.453		26.702	5.3e-05	0.000194
	26.77	0.465	0.453		26.77	4.7e-05	0.000196
	26.838	0.465	0.453		26.838	4.2e-05	0.000197
	26.905	0.466	0.452		26.905	3.7e-05	0.000198
	26.973	0.466	0.453		26.973	3.2e-05	0.0002
	27.041	0.466	0.453		27.041	2.7e-05	0.000201
	27.108	0.465	0.453		27.108	2.2e-05	0.000202
	27.176	0.465	0.453		27.176	1.8e-05	0.000202
	27.244	0.466	0.452		27.244	1.4e-05	0.000203
	27.311	0.466	0.452		27.311	9e-06	0.000203
	27.379	0.465	0.452		27.379	5e-06	0.000203
	27.447	0.466	0.453		27.447	1e-06	0.000203
	27.515	0.465	0.453		27.515	-4e-06	0.000203
	27.582	0.466	0.453		27.582	-9e-06	0.000202
	27.65	0.465	0.453		27.65	-1.3e-05	0.000201
	27.718	0.465	0.453		27.718	-1.8e-05	0.000201
	27.785	0.466	0.453		27.785	-2.4e-05	0.0002
	27.853	0.466	0.452		27.853	-2.9e-05	0.000199
	27.921	0.466	0.452		27.921	-3.5e-05	0.000198
	27.988	0.466	0.454		27.988	-4e-05	0.000197
	28.056	0.466	0.455		28.056	-4.6e-05	0.000196
	28.124	0.466	0.453		28.124	-5.2e-05	0.000195
	28.191	0.466	0.454		28.191	-5.8e-05	0.000194
	28.259	0.465	0.453		28.259	-6.4e-05	0.000193
	28.327	0.465	0.452		28.327	-7e-05	0.000192
	28.395	0.465	0.453		28.395	-7.6e-05	0.000191
	28.462	0.466	0.452		28.462	-8.2e-05	0.000191
	28.53	0.464	0.453		28.53	-8.8e-05	0.00019
	28.598	0.465	0.453		28.598	-9.4e-05	0.00019
	28.665	0.466	0.453		28.665	-9.9e-05	0.000189
	28.733	0.465	0.453		28.733	-0.000105	0.000189
	28.801	0.465	0.453		28.801	-0.00011	0.000189
	28.868	0.465	0.452		28.868	-0.000114	0.000189
	28.936	0.465	0.452		28.936	-0.000119	0.000189
	29.004	0.465	0.452		29.004	-0.000123	0.000189
	29.072	0.465	0.453		29.072	-0.000127	0.000189
	29.139	0.465	0.453		29.139	-0.00013	0.000189
	29.207	0.465	0.452		29.207	-0.000132	0.000189
	29.275	0.465	0.453		29.275	-0.000135	0.00019
	29.342	0.465	0.453		29.342	-0.000136	0.00019
	29.41	0.466	0.454		29.41	-0.000138	0.000191
	29.478	0.465	0.453		29.478	-0.000138	0.000191
	29.545	0.466	0.453		29.545	-0.000139	0.000192
	29.613	0.465	0.453		29.613	-0.000139	0.000193
	29.681	0.465	0.453		29.681	-0.000138	0.000194
	29.749	0.465	0.454		29.749	-0.000137	0.000196
	29.816	0.465	0.454		29.816	-0.000136	0.000197
	29.884	0.466	0.453		29.884	-0.000134	0.000199
	29.952	0.466	0.453		29.952	-0.000131	0.000201
	30.019	0.466	0.454		30.019	-0.000128	0.000204
	30.087	0.465	0.454		30.087	-0.000125	0.000206
	30.155	0.465	0.453		30.155	-0.000121	0.000209
	30.222	0.464	0.453		30.222	-0.000117	0.000213
	30.29	0.465	0.453		30.29	-0.000112	0.000216
	30.358	0.465	0.453		30.358	-0.000107	0.00022
	30.426	0.465	0.452		30.426	-0.000101	0.000225
	30.493	0.465	0.453		30.493	-9.5e-05	0.000229
	30.561	0.465	0.453		30.561	-8.9e-05	0.000234
	30.629	0.465	0.453		30.629	-8.2e-05	0.000238
	30.696	0.465	0.454		30.696	-7.5e-05	0.000243
	30.764	0.465	0.454		30.764	-6.7e-05	0.000248
	30.832	0.465	0.454		30.832	-5.9e-05	0.000253
	30.899	0.465	0.453		30.899	-5.1e-05	0.000259
	30.967	0.465	0.454		30.967	-4.3e-05	0.000264
	31.035	0.465	0.453		31.035	-3.4e-05	0.000268
	31.103	0.465	0.453		31.103	-2.6e-05	0.000273
	31.17	0.465	0.453		31.17	-1.7e-05	0.000278
	31.238	0.465	0.454		31.238	-8e-06	0.000282
	31.306	0.465	0.452		31.306	2e-06	0.000287
	31.373	0.465	0.454		31.373	1.1e-05	0.000291
	31.441	0.464	0.453		31.441	2e-05	0.000295
	31.509	0.465	0.453		31.509	3e-05	0.000298
	31.576	0.466	0.454		31.576	4e-05	0.000302
	31.644	0.466	0.454		31.644	4.9e-05	0.000305
	31.712	0.465	0.453		31.712	5.9e-05	0.000308
	31.779	0.464	0.454		31.779	6.8e-05	0.000311
	31.847	0.464	0.453		31.847	7.8e-05	0.000315
	31.915	0.465	0.454		31.915	8.7e-05	0.000318
	31.983	0.465	0.453		31.983	9.7e-05	0.000321
	32.05	0.465	0.454		32.05	0.000106	0.000324
	32.118	0.464	0.453		32.118	0.000115	0.000327
	32.186	0.465	0.454		32.186	0.000124	0.00033
	32.253	0.465	0.453		32.253	0.000134	0.000334
	32.321	0.464	0.453		32.321	0.000142	0.000337
	32.389	0.464	0.453		32.389	0.000151	0.000341
	32.456	0.465	0.454		32.456	0.00016	0.000345
	32.524	0.465	0.454		32.524	0.000168	0.000349
	32.592	0.465	0.454		32.592	0.000176	0.000353
	32.66	0.465	0.453		32.66	0.000184	0.000357
	32.727	0.464	0.453		32.727	0.000192	0.000361
	32.795	0.465	0.454		32.795	0.0002	0.000365
	32.863	0.465	0.455		32.863	0.000207	0.000369
	32.93	0.465	0.454		32.93	0.000214	0.000373
	32.998	0.465	0.454		32.998	0.000221	0.000377
	33.066	0.465	0.454		33.066	0.000228	0.000381
	33.133	0.466	0.453		33.133	0.000235	0.000385
	33.201	0.465	0.453		33.201	0.000241	0.000389
	33.269	0.466	0.454		33.269	0.000247	0.000393
	33.337	0.466	0.455		33.337	0.000253	0.000396
	33.404	0.465	0.454		33.404	0.000259	0.000399
	33.472	0.465	0.455		33.472	0.000264	0.000403
	33.54	0.465	0.455		33.54	0.00027	0.000406
	33.607	0.465	0.455		33.607	0.000275	0.000408
	33.675	0.465	0.456		33.675	0.00028	0.000411
	33.743	0.465	0.455		33.743	0.000285	0.000413
	33.81	0.466	0.454		33.81	0.00029	0.000416
	33.878	0.466	0.455		33.878	0.000294	0.000418
	33.946	0.466	0.454		33.946	0.000299	0.00042
	34.014	0.465	0.454		34.014	0.000304	0.000422
	34.081	0.465	0.454		34.081	0.000308	0.000424
	34.149	0.467	0.455		34.149	0.000313	0.000426
	34.217	0.466	0.454		34.217	0.000317	0.000428
	34.284	0.466	0.454		34.284	0.000321	0.000429
	34.352	0.467	0.456		34.352	0.000325	0.000431
	34.42	0.465	0.455		34.42	0.000329	0.000432
	34.487	0.465	0.455		34.487	0.000333	0.000433
	34.555	0.466	0.454		34.555	0.000337	0.000434
	34.623	0.465	0.455		34.623	0.000341	0.000435
	34.691	0.464	0.455		34.691	0.000345	0.000436
	34.758	0.465	0.455		34.758	0.000349	0.000436
	34.826	0.465	0.454		34.826	0.000353	0.000436
	34.894	0.466	0.454		34.894	0.000356	0.000436
	34.961	0.467	0.455		34.961	0.00036	0.000436
	35.029	0.466	0.455		35.029	0.000363	0.000436
	35.097	0.466	0.455		35.097	0.000367	0.000435
	35.164	0.466	0.455		35.164	0.000371	0.000434
	35.232	0.466	0.454		35.232	0.000374	0.000433
	35.3	0.466	0.455		35.3	0.000378	0.000432
	35.368	0.466	0.456		35.368	0.000382	0.000431
	35.435	0.466	0.456		35.435	0.000386	0.000429
	35.503	0.466	0.456		35.503	0.00039	0.000428
	35.571	0.466	0.455		35.571	0.000393	0.000427
	35.638	0.466	0.455		35.638	0.000397	0.000425
	35.706	0.466	0.456		35.706	0.000401	0.000424
	35.774	0.466	0.455		35.774	0.000405	0.000423
	35.841	0.467	0.454		35.841	0.00041	0.000423
	35.909	0.466	0.456		35.909	0.000414	0.000422
	35.977	0.466	0.456		35.977	0.000418	0.000422
	36.044	0.465	0.455		36.044	0.000423	0.000423
	36.112	0.465	0.455		36.112	0.000427	0.000423
	36.18	0.466	0.456		36.18	0.000432	0.000424
	36.248	0.465	0.455		36.248	0.000437	0.000425
	36.315	0.466	0.456		36.315	0.000442	0.000427
	36.383	0.467	0.456		36.383	0.000448	0.000429
	36.451	0.466	0.455		36.451	0.000454	0.000431
	36.518	0.466	0.456		36.518	0.000461	0.000434
	36.586	0.467	0.456		36.586	0.000468	0.000437
	36.654	0.467	0.455		36.654	0.000475	0.00044
	36.721	0.466	0.455		36.721	0.000483	0.000443
	36.789	0.466	0.455		36.789	0.000492	0.000447
	36.857	0.466	0.455		36.857	0.000501	0.000451
	36.925	0.466	0.455		36.925	0.00051	0.000455
	36.992	0.467	0.456		36.992	0.000521	0.000459
	37.06	0.467	0.456		37.06	0.000532	0.000463
	37.128	0.467	0.455		37.128	0.000543	0.000467
	37.195	0.466	0.456		37.195	0.000555	0.000471
	37.263	0.467	0.456		37.263	0.000568	0.000474
	37.331	0.466	0.456		37.331	0.000582	0.000478
	37.398	0.467	0.456		37.398	0.000596	0.000482
	37.466	0.467	0.456		37.466	0.000611	0.000486
	37.534	0.466	0.456		37.534	0.000627	0.000489
	37.602	0.466	0.457		37.602	0.000643	0.000493
	37.669	0.467	0.456		37.669	0.00066	0.000496
	37.737	0.467	0.457		37.737	0.000677	0.0005
	37.805	0.468	0.456		37.805	0.000695	0.000503
	37.872	0.468	0.456		37.872	0.000713	0.000507
	37.94	0.468	0.456		37.94	0.000732	0.00051
	38.008	0.467	0.456		38.008	0.00075	0.000514
	38.075	0.467	0.456		38.075	0.000769	0.000518
	38.143	0.468	0.456		38.143	0.000788	0.000522
	38.211	0.468	0.456		38.211	0.000808	0.000526
	38.279	0.468	0.456		38.279	0.000827	0.00053
	38.346	0.468	0.456		38.346	0.000847	0.000534
	38.414	0.467	0.456		38.414	0.000866	0.000539
	38.482	0.467	0.456		38.482	0.000886	0.000543
	38.549	0.469	0.457		38.549	0.000906	0.000548
	38.617	0.468	0.456		38.617	0.000925	0.000553
	38.685	0.467	0.456		38.685	0.000945	0.000558
	38.752	0.467	0.456		38.752	0.000965	0.000564
	38.82	0.468	0.457		38.82	0.000985	0.000569
	38.888	0.468	0.456		38.888	0.001005	0.000575
	38.956	0.467	0.456		38.956	0.001025	0.000581
	39.023	0.468	0.457		39.023	0.001045	0.000588
	39.091	0.469	0.457		39.091	0.001064	0.000594
	39.159	0.468	0.457		39.159	0.001084	0.0006
	39.226	0.467	0.457		39.226	0.001105	0.000607
	39.294	0.468	0.457		39.294	0.001125	0.000613
	39.362	0.468	0.457		39.362	0.001145	0.000619
	39.429	0.468	0.457		39.429	0.001166	0.000625
	39.497	0.469	0.457		39.497	0.001186	0.000632
	39.565	0.468	0.457		39.565	0.001207	0.000638
	39.632	0.467	0.457		39.632	0.001229	0.000644
	39.7	0.468	0.458		39.7	0.00125	0.00065
	39.768	0.469	0.457		39.768	0.001273	0.000656
	39.836	0.469	0.457		39.836	0.001295	0.000662
	39.903	0.469	0.457		39.903	0.001318	0.000669
	39.971	0.469	0.457		39.971	0.001342	0.000675
	40.039	0.469	0.457		40.039	0.001366	0.00068
	40.106	0.469	0.458		40.106	0.00139	0.000686
	40.174	0.469	0.458		40.174	0.001416	0.000692
	40.242	0.47	0.457		40.242	0.001442	0.000697
	40.309	0.47	0.457		40.309	0.001468	0.000703
	40.377	0.47	0.458		40.377	0.001496	0.000708
	40.445	0.469	0.457		40.445	0.001524	0.000713
	40.513	0.47	0.458		40.513	0.001553	0.000718
	40.58	0.47	0.458		40.58	0.001583	0.000723
	40.648	0.469	0.457		40.648	0.001614	0.000727
	40.716	0.47	0.458		40.716	0.001645	0.000732
	40.783	0.47	0.458		40.783	0.001678	0.000736
	40.851	0.471	0.457		40.851	0.001712	0.00074
	40.919	0.47	0.458		40.919	0.001747	0.000744
	40.986	0.469	0.458		40.986	0.001783	0.000748
	41.054	0.47	0.457		41.054	0.00182	0.000751
	41.122	0.471	0.457		41.122	0.001859	0.000755
	41.19	0.471	0.458		41.19	0.001898	0.000759
	41.257	0.471	0.459		41.257	0.001939	0.000762
	41.325	0.471	0.458		41.325	0.001981	0.000766
	41.393	0.472	0.459		41.393	0.002025	0.000769
	41.46	0.472	0.459		41.46	0.00207	0.000773
	41.528	0.472	0.459		41.528	0.002116	0.000776
	41.596	0.472	0.459		41.596	0.002164	0.00078
	41.663	0.472	0.459		41.663	0.002213	0.000784
	41.731	0.472	0.458		41.731	0.002263	0.000788
	41.799	0.471	0.459		41.799	0.002315	0.000792
	41.867	0.472	0.459		41.867	0.002369	0.000797
	41.934	0.471	0.459		41.934	0.002424	0.000801
	42.002	0.472	0.459		42.002	0.00248	0.000806
	42.07	0.473	0.458		42.07	0.002539	0.000811
	42.137	0.473	0.458		42.137	0.002598	0.000817
	42.205	0.473	0.459		42.205	0.00266	0.000822
	42.273	0.473	0.46		42.273	0.002723	0.000828
	42.34	0.473	0.46		42.34	0.002787	0.000834
	42.408	0.473	0.46		42.408	0.002854	0.00084
	42.476	0.474	0.46		42.476	0.002922	0.000846
	42.544	0.474	0.459		42.544	0.002992	0.000852
	42.611	0.474	0.459		42.611	0.003064	0.000859
	42.679	0.474	0.46		42.679	0.003137	0.000866
	42.747	0.474	0.459		42.747	0.003213	0.000872
	42.814	0.474	0.459		42.814	0.00329	0.000879
	42.882	0.474	0.46		42.882	0.00337	0.000887
	42.95	0.475	0.459		42.95	0.003452	0.000894
	43.017	0.475	0.459		43.017	0.003535	0.000901
	43.085	0.475	0.459		43.085	0.003621	0.000909
	43.153	0.476	0.459		43.153	0.003709	0.000917
	43.221	0.476	0.459		43.221	0.003799	0.000925
	43.288	0.475	0.459		43.288	0.003892	0.000933
	43.356	0.476	0.461		43.356	0.003986	0.000941
	43.424	0.476	0.461		43.424	0.004083	0.00095
	43.491	0.477	0.461		43.491	0.004183	0.000959
	43.559	0.477	0.46		43.559	0.004285	0.000968
	43.627	0.477	0.46		43.627	0.00439	0.000977
	43.694	0.477	0.459		43.694	0.004497	0.000987
	43.762	0.478	0.461		43.762	0.004606	0.000998
	43.83	0.478	0.461		43.83	0.004719	0.001008
	43.897	0.478	0.46		43.897	0.004834	0.001019
	43.965	0.478	0.46		43.965	0.004951	0.001031
	44.033	0.478	0.461		44.033	0.005072	0.001043
	44.101	0.479	0.461		44.101	0.005195	0.001055
	44.168	0.479	0.461		44.168	0.00532	0.001068
	44.236	0.48	0.46		44.236	0.005449	0.001081
	44.304	0.48	0.461		44.304	0.00558	0.001095
	44.371	0.48	0.461		44.371	0.005714	0.001109
	44.439	0.481	0.461		44.439	0.00585	0.001123
	44.507	0.481	0.462		44.507	0.005989	0.001138
	44.574	0.482	0.461		44.574	0.006131	0.001153
	44.642	0.482	0.46		44.642	0.006276	0.001169
	44.71	0.483	0.461		44.71	0.006423	0.001185
	44.778	0.483	0.461		44.778	0.006573	0.001202
	44.845	0.483	0.461		44.845	0.006725	0.001218
	44.913	0.484	0.462		44.913	0.00688	0.001236
	44.981	0.484	0.463		44.981	0.007038	0.001253
	45.048	0.484	0.462		45.048	0.007198	0.001271
	45.116	0.485	0.463		45.116	0.00736	0.001289
	45.184	0.485	0.461		45.184	0.007525	0.001308
	45.251	0.485	0.461		45.251	0.007693	0.001326
	45.319	0.486	0.463		45.319	0.007862	0.001346
	45.387	0.487	0.461		45.387	0.008034	0.001365
	45.455	0.487	0.462		45.455	0.008208	0.001385
	45.522	0.488	0.462		45.522	0.008385	0.001406
	45.59	0.489	0.462		45.59	0.008563	0.001427
	45.658	0.49	0.463		45.658	0.008744	0.001449
	45.725	0.49	0.463		45.725	0.008926	0.001472
	45.793	0.489	0.462		45.793	0.009111	0.001495
	45.861	0.489	0.463		45.861	0.009297	0.001519
	45.928	0.491	0.462		45.928	0.009485	0.001544
	45.996	0.491	0.463		45.996	0.009675	0.001569
	46.064	0.491	0.464		46.064	0.009867	0.001596
	46.132	0.492	0.463		46.132	0.010061	0.001623
	46.199	0.494	0.463		46.199	0.010256	0.001652
	46.267	0.495	0.464		46.267	0.010453	0.001682
	46.335	0.495	0.464		46.335	0.010652	0.001712
	46.402	0.496	0.463		46.402	0.010852	0.001744
	46.47	0.497	0.463		46.47	0.011054	0.001777
	46.538	0.497	0.464		46.538	0.011256	0.001811
	46.605	0.498	0.464		46.605	0.011461	0.001847
	46.673	0.499	0.464		46.673	0.011666	0.001883
	46.741	0.5	0.464		46.741	0.011873	0.001921
	46.809	0.499	0.464		46.809	0.012081	0.00196
	46.876	0.501	0.465		46.876	0.012289	0.002
	46.944	0.502	0.464		46.944	0.012499	0.002042
	47.012	0.502	0.464		47.012	0.012709	0.002085
	47.079	0.504	0.465		47.079	0.01292	0.002129
	47.147	0.504	0.464		47.147	0.013132	0.002175
	47.215	0.505	0.464		47.215	0.013344	0.002222
	47.282	0.507	0.465		47.282	0.013556	0.00227
	47.35	0.507	0.466		47.35	0.013769	0.00232
	47.418	0.508	0.466		47.418	0.013981	0.002371
	47.485	0.509	0.466		47.485	0.014193	0.002424
	47.553	0.51	0.465		47.553	0.014405	0.002478
	47.621	0.511	0.466		47.621	0.014616	0.002534
	47.689	0.513	0.466		47.689	0.014827	0.002592
	47.756	0.513	0.466		47.756	0.015036	0.002652
	47.824	0.514	0.466		47.824	0.015245	0.002714
	47.892	0.514	0.466		47.892	0.015453	0.002777
	47.959	0.515	0.466		47.959	0.015659	0.002843
	48.027	0.517	0.467		48.027	0.015864	0.002911
	48.095	0.518	0.467		48.095	0.016068	0.002982
	48.162	0.52	0.467		48.162	0.016269	0.003054
	48.23	0.52	0.468		48.23	0.016469	0.00313
	48.298	0.523	0.468		48.298	0.016667	0.003208
	48.366	0.523	0.467		48.366	0.016863	0.003288
	48.433	0.524	0.468		48.433	0.017056	0.003371
	48.501	0.525	0.467		48.501	0.017247	0.003457
	48.569	0.528	0.468		48.569	0.017435	0.003546
	48.636	0.528	0.468		48.636	0.01762	0.003638
	48.704	0.53	0.469		48.704	0.017803	0.003733
	48.772	0.53	0.468		48.772	0.017982	0.003831
	48.839	0.53	0.468		48.839	0.018159	0.003932
	48.907	0.533	0.47		48.907	0.018332	0.004036
	48.975	0.534	0.468		48.975	0.018502	0.004143
	49.043	0.537	0.47		49.043	0.018668	0.004253
	49.11	0.538	0.469		49.11	0.01883	0.004366
	49.178	0.538	0.471		49.178	0.018988	0.004482
	49.246	0.539	0.472		49.246	0.019142	0.004601
	49.313	0.541	0.471		49.313	0.019292	0.004723
	49.381	0.542	0.471		49.381	0.019438	0.004848
	49.449	0.543	0.471		49.449	0.019578	0.004976
	49.516	0.544	0.472		49.516	0.019714	0.005107
	49.584	0.546	0.472		49.584	0.019845	0.005241
	49.652	0.548	0.472		49.652	0.019971	0.005378
	49.72	0.549	0.472		49.72	0.020092	0.005518
	49.787	0.552	0.473		49.787	0.020207	0.00566
	49.855	0.553	0.472		49.855	0.020316	0.005806
	49.923	0.555	0.473		49.923	0.02042	0.005955
	49.99	0.555	0.474		49.99	0.020518	0.006107
	50.058	0.558	0.475		50.058	0.02061	0.006262
	50.126	0.559	0.476		50.126	0.020696	0.006419
	50.193	0.559	0.476		50.193	0.020775	0.00658
	50.261	0.561	0.475		50.261	0.020849	0.006744
	50.329	0.562	0.476		50.329	0.020915	0.006911
	50.397	0.564	0.477		50.397	0.020976	0.007082
	50.464	0.565	0.477		50.464	0.021029	0.007255
	50.532	0.566	0.477		50.532	0.021076	0.007431
	50.6	0.568	0.477		50.6	0.021116	0.00761
	50.667	0.571	0.478		50.667	0.02115	0.007793
	50.735	0.572	0.478		50.735	0.021177	0.007979
	50.803	0.573	0.479		50.803	0.021197	0.008167
	50.87	0.575	0.479		50.87	0.021211	0.008359
	50.938	0.576	0.48		50.938	0.021218	0.008554
	51.006	0.578	0.48		51.006	0.021218	0.008752
	51.074	0.579	0.481		51.074	0.021212	0.008952
	51.141	0.581	0.482		51.141	0.021199	0.009156
	51.209	0.582	0.482		51.209	0.02118	0.009363
	51.277	0.584	0.482		51.277	0.021154	0.009572
	51.344	0.585	0.483		51.344	0.021122	0.009785
	51.412	0.587	0.485		51.412	0.021083	0.01
	51.48	0.589	0.485		51.48	0.021039	0.010218
	51.547	0.591	0.485		51.547	0.020988	0.010439
	51.615	0.593	0.487		51.615	0.020931	0.010663
	51.683	0.594	0.488		51.683	0.020868	0.010889
	51.75	0.595	0.488		51.75	0.020799	0.011118
	51.818	0.597	0.489		51.818	0.020725	0.01135
	51.886	0.597	0.489		51.886	0.020645	0.011584
	51.954	0.598	0.49		51.954	0.020559	0.011821
	52.021	0.601	0.491		52.021	0.020468	0.01206
	52.089	0.603	0.491		52.089	0.020371	0.012301
	52.157	0.604	0.492		52.157	0.020269	0.012545
	52.224	0.605	0.492		52.224	0.020163	0.01279
	52.292	0.606	0.494		52.292	0.02005	0.013038
	52.36	0.608	0.494		52.36	0.019933	0.013287
	52.427	0.61	0.496		52.427	0.019811	0.013539
	52.495	0.611	0.496		52.495	0.019684	0.013792
	52.563	0.613	0.497		52.563	0.019552	0.014046
	52.631	0.615	0.498		52.631	0.019416	0.014302
	52.698	0.616	0.498		52.698	0.019274	0.014559
	52.766	0.616	0.501		52.766	0.019128	0.014818
	52.834	0.617	0.501		52.834	0.018978	0.015077
	52.901	0.619	0.503		52.901	0.018823	0.015337
	52.969	0.62	0.503		52.969	0.018663	0.015598
	53.037	0.623	0.504		53.037	0.018499	0.015859
	53.104	0.623	0.504		53.104	0.018331	0.01612
	53.172	0.625	0.506		53.172	0.018159	0.016382
	53.24	0.626	0.507		53.24	0.017983	0.016643
	53.308	0.627	0.51		53.308	0.017802	0.016904
	53.375	0.628	0.51		53.375	0.017618	0.017165
	53.443	0.629	0.511		53.443	0.017431	0.017426
	53.511	0.63	0.512		53.511	0.017239	0.017686
	53.578	0.632	0.514		53.578	0.017044	0.017945
	53.646	0.632	0.514		53.646	0.016846	0.018204
	53.714	0.634	0.516		53.714	0.016645	0.018461
	53.781	0.637	0.517		53.781	0.01644	0.018718
	53.849	0.636	0.518		53.849	0.016233	0.018973
	53.917	0.638	0.52		53.917	0.016024	0.019227
	53.985	0.638	0.521		53.985	0.015812	0.019479
	54.052	0.64	0.523		54.052	0.015598	0.019729
	54.12	0.64	0.525		54.12	0.015382	0.019977
	54.188	0.642	0.525		54.188	0.015164	0.020223
	54.255	0.642	0.526		54.255	0.014944	0.020466
	54.323	0.643	0.527		54.323	0.014724	0.020707
	54.391	0.644	0.529		54.391	0.014501	0.020944
	54.458	0.646	0.53		54.458	0.014278	0.021179
	54.526	0.647	0.532		54.526	0.014054	0.021409
	54.594	0.647	0.534		54.594	0.013829	0.021636
	54.662	0.649	0.534		54.662	0.013603	0.021859
	54.729	0.65	0.537		54.729	0.013377	0.022077
	54.797	0.651	0.539		54.797	0.013151	0.022291
	54.865	0.651	0.54		54.865	0.012924	0.0225
	54.932	0.652	0.541		54.932	0.012698	0.022704
	55	0.653	0.542		55	0.012471	0.022902
	55.068	0.653	0.543		55.068	0.012245	0.023094
	55.135	0.653	0.546		55.135	0.01202	0.023281
	55.203	0.655	0.55		55.203	0.011796	0.023461
	55.271	0.656	0.551		55.271	0.011572	0.023635
	55.338	0.656	0.552		55.338	0.011349	0.023802
	55.406	0.659	0.554		55.406	0.011127	0.023962
	55.474	0.659	0.556		55.474	0.010907	0.024114
	55.542	0.66	0.556		55.542	0.010688	0.02426
	55.609	0.66	0.558		55.609	0.01047	0.024397
	55.677	0.661	0.561		55.677	0.010254	0.024527
	55.745	0.662	0.563		55.745	0.010039	0.02465
	55.812	0.664	0.563		55.812	0.009826	0.024764
	55.88	0.663	0.566		55.88	0.009616	0.024869
	55.948	0.665	0.567		55.948	0.009407	0.024966
	56.015	0.664	0.568		56.015	0.0092	0.025055
	56.083	0.664	0.57		56.083	0.008995	0.025135
	56.151	0.665	0.573		56.151	0.008793	0.025206
	56.219	0.665	0.576		56.219	0.008592	0.025268
	56.286	0.666	0.578		56.286	0.008395	0.02532
	56.354	0.666	0.578		56.354	0.008199	0.025363
	56.422	0.668	0.582		56.422	0.008006	0.025397
	56.489	0.668	0.582		56.489	0.007816	0.02542
	56.557	0.666	0.584		56.557	0.007628	0.025434
	56.625	0.667	0.586		56.625	0.007442	0.025438
	56.692	0.669	0.588		56.692	0.00726	0.025432
	56.76	0.671	0.591		56.76	0.00708	0.025415
	56.828	0.671	0.592		56.828	0.006903	0.025388
	56.896	0.671	0.593		56.896	0.006729	0.02535
	56.963	0.67	0.595		56.963	0.006557	0.025302
	57.031	0.671	0.597		57.031	0.006389	0.025243
	57.099	0.672	0.6		57.099	0.006225	0.025173
	57.166	0.672	0.601		57.166	0.006063	0.025093
	57.234	0.672	0.602		57.234	0.005905	0.025001
	57.302	0.671	0.605		57.302	0.005751	0.0249
	57.369	0.672	0.608		57.369	0.0056	0.024787
	57.437	0.673	0.61		57.437	0.005452	0.024664
	57.505	0.674	0.612		57.505	0.005309	0.02453
	57.573	0.673	0.613		57.573	0.005169	0.024386
	57.64	0.673	0.614		57.64	0.005033	0.024232
	57.708	0.673	0.616		57.708	0.0049	0.024067
	57.776	0.676	0.618		57.776	0.004772	0.023893
	57.843	0.676	0.62		57.843	0.004648	0.023709
	57.911	0.675	0.622		57.911	0.004527	0.023515
	57.979	0.675	0.623		57.979	0.004411	0.023312
	58.046	0.675	0.623		58.046	0.004298	0.023099
	58.114	0.675	0.626		58.114	0.004189	0.022878
	58.182	0.675	0.629		58.182	0.004084	0.022647
	58.25	0.676	0.631		58.25	0.003983	0.022409
	58.317	0.677	0.632		58.317	0.003886	0.022162
	58.385	0.676	0.632		58.385	0.003792	0.021907
	58.453	0.675	0.633		58.453	0.003702	0.021645
	58.52	0.677	0.637		58.52	0.003616	0.021376
	58.588	0.678	0.638		58.588	0.003532	0.021099
	58.656	0.677	0.64		58.656	0.003453	0.020816
	58.723	0.678	0.642		58.723	0.003376	0.020527
	58.791	0.678	0.642		58.791	0.003303	0.020232
	58.859	0.678	0.644		58.859	0.003233	0.019932
	58.926	0.679	0.646		58.926	0.003166	0.019626
	58.994	0.678	0.647		58.994	0.003102	0.019315
	59.062	0.678	0.649		59.062	0.00304	0.019
	59.13	0.679	0.65		59.13	0.002982	0.018681
	59.197	0.679	0.652		59.197	0.002926	0.018358
	59.265	0.678	0.652		59.265	0.002873	0.018032
	59.333	0.678	0.654		59.333	0.002822	0.017703
	59.4	0.679	0.655		59.4	0.002774	0.017371
	59.468	0.68	0.657		59.468	0.002728	0.017037
	59.536	0.68	0.656		59.536	0.002684	0.016702
	59.603	0.68	0.658		59.603	0.002643	0.016365
	59.671	0.679	0.66		59.671	0.002603	0.016027
	59.739	0.68	0.661		59.739	0.002566	0.015688
	59.807	0.679	0.662		59.807	0.00253	0.015349
	59.874	0.68	0.663		59.874	0.002496	0.015011
	59.942	0.682	0.663		59.942	0.002464	0.014673
	60.01	0.68	0.664		60.01	0.002433	0.014335
	60.077	0.681	0.666		60.077	0.002404	0.013999
	60.145	0.681	0.667		60.145	0.002377	0.013664
	60.213	0.681	0.668		60.213	0.00235	0.013331
	60.28	0.681	0.668		60.28	0.002325	0.012999
	60.348	0.681	0.669		60.348	0.002301	0.01267
	60.416	0.681	0.67		60.416	0.002278	0.012344
	60.484	0.681	0.67		60.484	0.002256	0.01202
	60.551	0.681	0.671		60.551	0.002235	0.0117
	60.619	0.682	0.671		60.619	0.002214	0.011383
	60.687	0.682	0.672		60.687	0.002195	0.01107
	60.754	0.682	0.672		60.754	0.002176	0.01076
	60.822	0.682	0.672		60.822	0.002157	0.010455
	60.89	0.684	0.674		60.89	0.00214	0.010155
	60.957	0.683	0.675		60.957	0.002123	0.009859
	61.025	0.682	0.675		61.025	0.002106	0.009568
	61.093	0.683	0.676		61.093	0.00209	0.009282
	61.161	0.684	0.676		61.161	0.002075	0.009002
	61.228	0.685	0.677		61.228	0.002061	0.008727
	61.296	0.683	0.677		61.296	0.002047	0.008457
	61.364	0.684	0.678		61.364	0.002033	0.008194
	61.431	0.683	0.678		61.431	0.00202	0.007937
	61.499	0.683	0.678		61.499	0.002008	0.007685
	61.567	0.683	0.678		61.567	0.001996	0.00744
	61.634	0.684	0.68		61.634	0.001984	0.007202
	61.702	0.684	0.68		61.702	0.001973	0.00697
	61.77	0.683	0.679		61.77	0.001962	0.006745
	61.838	0.683	0.68		61.838	0.001952	0.006526
	61.905	0.684	0.681		61.905	0.001942	0.006314
	61.973	0.685	0.681		61.973	0.001932	0.006109
	62.041	0.684	0.68		62.041	0.001922	0.00591
	62.108	0.684	0.681		62.108	0.001913	0.005718
	62.176	0.685	0.682		62.176	0.001904	0.005533
	62.244	0.686	0.682		62.244	0.001895	0.005354
	62.311	0.686	0.681		62.311	0.001886	0.005181
	62.379	0.686	0.682		62.379	0.001878	0.005015
	62.447	0.686	0.683		62.447	0.001869	0.004855
	62.515	0.684	0.683		62.515	0.00186	0.004701
	62.582	0.686	0.684		62.582	0.001852	0.004553
	62.65	0.686	0.683		62.65	0.001843	0.004411
	62.718	0.686	0.682		62.718	0.001834	0.004274
	62.785	0.686	0.684		62.785	0.001825	0.004143
	62.853	0.686	0.683		62.853	0.001816	0.004017
	62.921	0.687	0.684		62.921	0.001807	0.003896
	62.988	0.687	0.684		62.988	0.001798	0.00378
	63.056	0.687	0.685		63.056	0.001788	0.003669
	63.124	0.686	0.686		63.124	0.001779	0.003563
	63.191	0.686	0.685		63.191	0.001769	0.00346
	63.259	0.686	0.686		63.259	0.001759	0.003362
	63.327	0.686	0.685		63.327	0.001749	0.003269
	63.395	0.688	0.685		63.395	0.001739	0.003179
	63.462	0.687	0.687		63.462	0.001729	0.003093
	63.53	0.687	0.685		63.53	0.001719	0.003011
	63.598	0.688	0.685		63.598	0.001709	0.002932
	63.665	0.687	0.687		63.665	0.001699	0.002857
	63.733	0.688	0.686		63.733	0.001689	0.002785
	63.801	0.687	0.687		63.801	0.001679	0.002717
	63.868	0.687	0.687		63.868	0.001669	0.002652
	63.936	0.688	0.688		63.936	0.001659	0.00259
	64.004	0.689	0.687		64.004	0.001648	0.00253
	64.072	0.689	0.686		64.072	0.001638	0.002474
	64.139	0.688	0.686		64.139	0.001627	0.00242
	64.207	0.687	0.686		64.207	0.001617	0.002369
	64.275	0.689	0.688		64.275	0.001606	0.00232
	64.342	0.689	0.688		64.342	0.001595	0.002274
	64.41	0.689	0.688		64.41	0.001584	0.00223
	64.478	0.689	0.689		64.478	0.001572	0.002188
	64.545	0.689	0.689		64.545	0.001561	0.002148
	64.613	0.689	0.688		64.613	0.00155	0.00211
	64.681	0.689	0.687		64.681	0.001538	0.002075
	64.749	0.69	0.688		64.749	0.001527	0.002041
	64.816	0.689	0.688		64.816	0.001515	0.002009
	64.884	0.69	0.689		64.884	0.001503	0.001979
	64.952	0.69	0.689		64.952	0.001492	0.001951
	65.019	0.689	0.688		65.019	0.00148	0.001924
	65.087	0.69	0.688		65.087	0.001468	0.001899
	65.155	0.691	0.688		65.155	0.001456	0.001875
	65.222	0.691	0.69		65.222	0.001444	0.001853
	65.29	0.69	0.689		65.29	0.001433	0.001832
	65.358	0.691	0.689		65.358	0.001421	0.001812
	65.426	0.69	0.69		65.426	0.001409	0.001794
	65.493	0.69	0.69		65.493	0.001397	0.001776
	65.561	0.691	0.689		65.561	0.001385	0.00176
	65.629	0.691	0.69		65.629	0.001374	0.001745
	65.696	0.691	0.691		65.696	0.001362	0.001731
	65.764	0.691	0.691		65.764	0.00135	0.001717
	65.832	0.691	0.691		65.832	0.001338	0.001705
	65.899	0.692	0.691		65.899	0.001327	0.001693
	65.967	0.691	0.69		65.967	0.001315	0.001681
	66.035	0.691	0.691		66.035	0.001303	0.00167
	66.103	0.69	0.689		66.103	0.001292	0.00166
	66.17	0.691	0.69		66.17	0.00128	0.00165
	66.238	0.692	0.69		66.238	0.001268	0.00164
	66.306	0.693	0.691		66.306	0.001256	0.001631
	66.373	0.693	0.691		66.373	0.001244	0.001621
	66.441	0.692	0.692		66.441	0.001232	0.001612
	66.509	0.69	0.691		66.509	0.001221	0.001603
	66.576	0.69	0.689		66.576	0.001209	0.001594
	66.644	0.692	0.692		66.644	0.001197	0.001585
	66.712	0.692	0.691		66.712	0.001185	0.001576
	66.779	0.692	0.692		66.779	0.001174	0.001567
	66.847	0.692	0.692		66.847	0.001162	0.001558
	66.915	0.693	0.691		66.915	0.001151	0.00155
	66.983	0.692	0.692		66.983	0.001139	0.001541
	67.05	0.691	0.692		67.05	0.001128	0.001534
	67.118	0.692	0.692		67.118	0.001118	0.001526
	67.186	0.693	0.692		67.186	0.001107	0.001519
	67.253	0.694	0.692		67.253	0.001097	0.001512
	67.321	0.693	0.692		67.321	0.001087	0.001505
	67.389	0.692	0.693		67.389	0.001077	0.001499
	67.456	0.692	0.693		67.456	0.001068	0.001493
	67.524	0.694	0.693		67.524	0.001059	0.001487
	67.592	0.693	0.692		67.592	0.00105	0.001482
	67.66	0.694	0.693		67.66	0.001041	0.001477
	67.727	0.695	0.692		67.727	0.001033	0.001473
	67.795	0.692	0.693		67.795	0.001026	0.001469
	67.863	0.694	0.693		67.863	0.001018	0.001465
	67.93	0.692	0.693		67.93	0.001012	0.001461
	67.998	0.692	0.692		67.998	0.001005	0.001458
	68.066	0.692	0.692		68.066	0.000999	0.001455
	68.133	0.694	0.693		68.133	0.000993	0.001453
	68.201	0.694	0.694		68.201	0.000988	0.00145
	68.269	0.694	0.694		68.269	0.000983	0.001448
	68.337	0.693	0.694		68.337	0.000978	0.001445
	68.404	0.693	0.695		68.404	0.000974	0.001443
	68.472	0.694	0.694		68.472	0.000969	0.001441
	68.54	0.695	0.694		68.54	0.000965	0.001438
	68.607	0.695	0.695		68.607	0.000961	0.001436
	68.675	0.695	0.696		68.675	0.000957	0.001433
	68.743	0.695	0.695		68.743	0.000953	0.00143
	68.81	0.694	0.694		68.81	0.000949	0.001427
	68.878	0.695	0.695		68.878	0.000945	0.001423
	68.946	0.693	0.695		68.946	0.000941	0.00142
	69.014	0.693	0.696		69.014	0.000937	0.001416
	69.081	0.695	0.695		69.081	0.000933	0.001412
	69.149	0.692	0.695		69.149	0.000928	0.001408
	69.217	0.693	0.695		69.217	0.000924	0.001404
	69.284	0.695	0.694		69.284	0.000919	0.0014
	69.352	0.696	0.694		69.352	0.000914	0.001395
	69.42	0.696	0.695		69.42	0.000909	0.00139
	69.487	0.695	0.696		69.487	0.000904	0.001386
	69.555	0.695	0.695		69.555	0.000899	0.001381
	69.623	0.694	0.696		69.623	0.000893	0.001376
	69.691	0.694	0.694		69.691	0.000888	0.001371
	69.758	0.696	0.697		69.758	0.000882	0.001366
	69.826	0.696	0.697		69.826	0.000876	0.001361
	69.894	0.694	0.696		69.894	0.00087	0.001356
	69.961	0.695	0.697		69.961	0.000864	0.00135
	70.029	0.696	0.697		70.029	0.000857	0.001345
	70.097	0.696	0.697		70.097	0.000851	0.00134
	70.164	0.695	0.696		70.164	0.000845	0.001335
	70.232	0.695	0.695		70.232	0.000839	0.001331
	70.3	0.694	0.696		70.3	0.000833	0.001326
	70.368	0.695	0.695		70.368	0.000828	0.001321
	70.435	0.695	0.695		70.435	0.000823	0.001317
	70.503	0.696	0.697		70.503	0.000818	0.001313
	70.571	0.696	0.696		70.571	0.000813	0.001309
	70.638	0.696	0.699		70.638	0.000809	0.001305
	70.706	0.695	0.699		70.706	0.000806	0.001301
	70.774	0.695	0.699		70.774	0.000803	0.001298
	70.841	0.695	0.698		70.841	0.000801	0.001295
	70.909	0.696	0.698		70.909	0.0008	0.001292
	70.977	0.697	0.697		70.977	0.000799	0.001289
	71.044	0.697	0.698		71.044	0.0008	0.001286
	71.112	0.697	0.697		71.112	0.000801	0.001284
	71.18	0.697	0.696		71.18	0.000802	0.001281
	71.248	0.697	0.697		71.248	0.000805	0.001279
	71.315	0.696	0.698		71.315	0.000808	0.001277
	71.383	0.696	0.698		71.383	0.000811	0.001274
	71.451	0.696	0.697		71.451	0.000816	0.001271
	71.518	0.697	0.698		71.518	0.00082	0.001268
	71.586	0.698	0.698		71.586	0.000825	0.001265
	71.654	0.697	0.698		71.654	0.00083	0.001262
	71.721	0.696	0.698		71.721	0.000835	0.001258
	71.789	0.697	0.699		71.789	0.000839	0.001253
	71.857	0.697	0.699		71.857	0.000844	0.001248
	71.925	0.697	0.699		71.925	0.000848	0.001243
	71.992	0.698	0.699		71.992	0.000852	0.001237
	72.06	0.7	0.699		72.06	0.000855	0.00123
	72.128	0.696	0.699		72.128	0.000857	0.001223
	72.195	0.696	0.698		72.195	0.000858	0.001216
	72.263	0.696	0.699		72.263	0.000859	0.001208
	72.331	0.695	0.7		72.331	0.000858	0.001199
	72.398	0.696	0.699		72.398	0.000856	0.00119
	72.466	0.697	0.698		72.466	0.000854	0.001181
	72.534	0.698	0.699		72.534	0.00085	0.001171
	72.602	0.698	0.701		72.602	0.000845	0.001161
	72.669	0.698	0.701		72.669	0.000839	0.001151
	72.737	0.698	0.699		72.737	0.000832	0.00114
	72.805	0.698	0.698		72.805	0.000824	0.00113
	72.872	0.696	0.7		72.872	0.000815	0.00112
	72.94	0.696	0.7		72.94	0.000806	0.001109
	73.008	0.698	0.7		73.008	0.000796	0.001099
	73.075	0.698	0.701		73.075	0.000785	0.00109
	73.143	0.696	0.7		73.143	0.000775	0.00108
	73.211	0.697	0.701		73.211	0.000764	0.001071
	73.279	0.698	0.702		73.279	0.000753	0.001061
	73.346	0.7	0.7		73.346	0.000742	0.001052
	73.414	0.7	0.699		73.414	0.000731	0.001043
	73.482	0.697	0.7		73.482	0.000721	0.001035
	73.549	0.697	0.7		73.549	0.000711	0.001026
	73.617	0.696	0.7		73.617	0.000702	0.001017
	73.685	0.698	0.701		73.685	0.000693	0.001007
	73.752	0.699	0.701		73.752	0.000685	0.000998
	73.82	0.699	0.702		73.82	0.000677	0.000988
	73.888	0.699	0.701		73.888	0.000671	0.000978
	73.956	0.699	0.701		73.956	0.000665	0.000968
	74.023	0.699	0.7		74.023	0.00066	0.000957
	74.091	0.699	0.7		74.091	0.000656	0.000946
	74.159	0.7	0.702		74.159	0.000652	0.000934
	74.226	0.7	0.704		74.226	0.000649	0.000922
	74.294	0.701	0.704		74.294	0.000647	0.000909
	74.362	0.699	0.702		74.362	0.000645	0.000896
	74.429	0.699	0.7		74.429	0.000644	0.000883
	74.497	0.699	0.702		74.497	0.000642	0.000869
	74.565	0.699	0.7		74.565	0.000641	0.000855
	74.632	0.699	0.701		74.632	0.00064	0.00084
	74.7	0.7	0.703		74.7	0.000639	0.000826
	74.768	0.698	0.702		74.768	0.000637	0.000811
	74.836	0.699	0.703		74.836	0.000635	0.000796
	74.903	0.701	0.701		74.903	0.000633	0.000781
	74.971	0.7	0.701		74.971	0.00063	0.000766
	75.039	0.7	0.701		75.039	0.000626	0.000751
	75.106	0.7	0.702		75.106	0.000622	0.000736
	75.174	0.698	0.702		75.174	0.000617	0.000722
	75.242	0.7	0.701		75.242	0.00061	0.000708
	75.309	0.701	0.701		75.309	0.000603	0.000695
	75.377	0.698	0.702		75.377	0.000595	0.000682
	75.445	0.697	0.702		75.445	0.000586	0.000671
	75.513	0.7	0.702		75.513	0.000576	0.000659
	75.58	0.7	0.703		75.58	0.000566	0.000649
	75.648	0.7	0.704		75.648	0.000554	0.000639
	75.716	0.699	0.703		75.716	0.000542	0.00063
	75.783	0.699	0.703		75.783	0.000529	0.000622
	75.851	0.699	0.702		75.851	0.000516	0.000615
	75.919	0.699	0.702		75.919	0.000503	0.000609
	75.986	0.699	0.702		75.986	0.00049	0.000603
	76.054	0.699	0.702		76.054	0.000476	0.000598
	76.122	0.698	0.703		76.122	0.000463	0.000595
	76.19	0.699	0.703		76.19	0.00045	0.000592
	76.257	0.699	0.703		76.257	0.000437	0.00059
	76.325	0.699	0.704		76.325	0.000426	0.000589
	76.393	0.7	0.703		76.393	0.000415	0.000588
	76.46	0.7	0.701		76.46	0.000405	0.000589
	76.528	0.7	0.704		76.528	0.000396	0.00059
	76.596	0.7	0.703		76.596	0.000388	0.000591
	76.663	0.699	0.703		76.663	0.000381	0.000594
	76.731	0.7	0.703		76.731	0.000376	0.000597
	76.799	0.701	0.704		76.799	0.000372	0.0006
	76.867	0.699	0.703		76.867	0.000369	0.000604
	76.934	0.699	0.704		76.934	0.000367	0.000608
	77.002	0.7	0.703		77.002	0.000366	0.000613
	77.07	0.7	0.701		77.07	0.000367	0.000617
	77.137	0.701	0.705		77.137	0.000368	0.000622
	77.205	0.701	0.704		77.205	0.000371	0.000626
	77.273	0.701	0.704		77.273	0.000374	0.000631
	77.34	0.701	0.704		77.34	0.000378	0.000635
	77.408	0.701	0.703		77.408	0.000382	0.00064
	77.476	0.7	0.702		77.476	0.000387	0.000644
	77.544	0.7	0.701		77.544	0.000392	0.000647
	77.611	0.7	0.702		77.611	0.000396	0.000651
	77.679	0.7	0.702		77.679	0.000401	0.000654
	77.747	0.699	0.702		77.747	0.000406	0.000657
	77.814	0.7	0.703		77.814	0.00041	0.00066
	77.882	0.701	0.704		77.882	0.000414	0.000663
	77.95	0.701	0.704		77.95	0.000418	0.000665
	78.017	0.702	0.703		78.017	0.000421	0.000667
	78.085	0.7	0.704		78.085	0.000424	0.000669
	78.153	0.7	0.705		78.153	0.000426	0.000671
	78.221	0.701	0.703		78.221	0.000427	0.000673
	78.288	0.701	0.704		78.288	0.000428	0.000675
	78.356	0.7	0.703		78.356	0.000429	0.000677
	78.424	0.702	0.705		78.424	0.000429	0.000679
	78.491	0.702	0.705		78.491	0.000428	0.000682
	78.559	0.701	0.704		78.559	0.000428	0.000684
	78.627	0.702	0.704		78.627	0.000427	0.000687
	78.694	0.701	0.704		78.694	0.000425	0.00069
	78.762	0.699	0.705		78.762	0.000424	0.000694
	78.83	0.7	0.704		78.83	0.000423	0.000697
	78.897	0.699	0.704		78.897	0.000421	0.000701
	78.965	0.699	0.703		78.965	0.00042	0.000705
	79.033	0.7	0.703		79.033	0.000419	0.000709
	79.101	0.7	0.705		79.101	0.000418	0.000714
	79.168	0.7	0.703		79.168	0.000417	0.000718
	79.236	0.7	0.704		79.236	0.000417	0.000722
	79.304	0.701	0.706		79.304	0.000417	0.000726
	79.371	0.701	0.706		79.371	0.000417	0.00073
	79.439	0.702	0.706		79.439	0.000418	0.000734
	79.507	0.702	0.706		79.507	0.000418	0.000738
	79.574	0.701	0.705		79.574	0.00042	0.000741
	79.642	0.701	0.704		79.642	0.000421	0.000744
	79.71	0.702	0.704		79.71	0.000423	0.000747
	79.778	0.701	0.704		79.778	0.000424	0.000749
	79.845	0.701	0.706		79.845	0.000426	0.000751
	79.913	0.701	0.705		79.913	0.000429	0.000752
	79.981	0.702	0.706		79.981	0.000431	0.000753
	80.048	0.702	0.706		80.048	0.000433	0.000753
	80.116	0.702	0.706		80.116	0.000435	0.000753
	80.184	0.7	0.705		80.184	0.000437	0.000752
	80.251	0.7	0.704		80.251	0.000438	0.000751
	80.319	0.702	0.705		80.319	0.00044	0.000749
	80.387	0.701	0.705		80.387	0.000442	0.000747
	80.455	0.701	0.705		80.455	0.000443	0.000745
	80.522	0.702	0.705		80.522	0.000444	0.000742
	80.59	0.703	0.706		80.59	0.000445	0.000739
	80.658	0.701	0.707		80.658	0.000446	0.000736
	80.725	0.701	0.704		80.725	0.000446	0.000733
	80.793	0.702	0.707		80.793	0.000447	0.000729
	80.861	0.702	0.707		80.861	0.000447	0.000725
	80.928	0.702	0.705		80.928	0.000447	0.000721
	80.996	0.701	0.705		80.996	0.000447	0.000716
	81.064	0.702	0.706		81.064	0.000447	0.000711
	81.132	0.703	0.706		81.132	0.000446	0.000707
	81.199	0.704	0.706		81.199	0.000445	0.000702
	81.267	0.701	0.707		81.267	0.000444	0.000697
	81.335	0.701	0.706		81.335	0.000443	0.000692
	81.402	0.701	0.706		81.402	0.000441	0.000687
	81.47	0.702	0.705		81.47	0.00044	0.000682
	81.538	0.702	0.705		81.538	0.000438	0.000677
	81.605	0.702	0.706		81.605	0.000435	0.000672
	81.673	0.703	0.705		81.673	0.000433	0.000667
	81.741	0.703	0.706		81.741	0.000431	0.000662
	81.809	0.701	0.706		81.809	0.000428	0.000657
	81.876	0.702	0.708		81.876	0.000425	0.000652
	81.944	0.702	0.707		81.944	0.000422	0.000648
	82.012	0.703	0.707		82.012	0.000419	0.000643
	82.079	0.703	0.708		82.079	0.000416	0.000638
	82.147	0.703	0.708		82.147	0.000412	0.000634
	82.215	0.704	0.707		82.215	0.000408	0.00063
	82.282	0.702	0.705		82.282	0.000404	0.000625
	82.35	0.702	0.706		82.35	0.000399	0.000621
	82.418	0.702	0.707		82.418	0.000394	0.000617
	82.485	0.701	0.708		82.485	0.00039	0.000613
	82.553	0.703	0.706		82.553	0.000385	0.000609
	82.621	0.703	0.706		82.621	0.000379	0.000605
	82.689	0.704	0.706		82.689	0.000374	0.000601
	82.756	0.704	0.707		82.756	0.000369	0.000597
	82.824	0.704	0.708		82.824	0.000363	0.000594
	82.892	0.703	0.707		82.892	0.000358	0.00059
	82.959	0.702	0.706		82.959	0.000352	0.000587
	83.027	0.702	0.706		83.027	0.000347	0.000584
	83.095	0.701	0.706		83.095	0.000341	0.000581
	83.162	0.702	0.708		83.162	0.000336	0.000578
	83.23	0.703	0.708		83.23	0.000331	0.000575
	83.298	0.703	0.707		83.298	0.000325	0.000572
	83.366	0.703	0.707		83.366	0.00032	0.000569
	83.433	0.702	0.708		83.433	0.000315	0.000566
	83.501	0.701	0.709		83.501	0.00031	0.000563
	83.569	0.702	0.709		83.569	0.000305	0.00056
	83.636	0.703	0.709		83.636	0.0003	0.000558
	83.704	0.703	0.708		83.704	0.000295	0.000555
	83.772	0.702	0.707		83.772	0.000291	0.000552
	83.839	0.703	0.709		83.839	0.000286	0.000549
	83.907	0.703	0.708		83.907	0.000282	0.000546
	83.975	0.702	0.707		83.975	0.000278	0.000543
	84.043	0.704	0.709		84.043	0.000273	0.000539
	84.11	0.703	0.707		84.11	0.000269	0.000535
	84.178	0.704	0.708		84.178	0.000265	0.000531
	84.246	0.704	0.707		84.246	0.000261	0.000527
	84.313	0.703	0.707		84.313	0.000256	0.000522
	84.381	0.703	0.707		84.381	0.000252	0.000516
	84.449	0.704	0.706		84.449	0.000247	0.00051
	84.516	0.703	0.707		84.516	0.000242	0.000504
	84.584	0.704	0.708		84.584	0.000236	0.000497
	84.652	0.703	0.708		84.652	0.000231	0.00049
	84.72	0.702	0.709		84.72	0.000225	0.000482
	84.787	0.703	0.71		84.787	0.000219	0.000473
	84.855	0.704	0.709		84.855	0.000213	0.000464
	84.923	0.703	0.708		84.923	0.000207	0.000455
	84.99	0.702	0.709		84.99	0.0002	0.000445
	85.058	0.702	0.709		85.058	0.000193	0.000435
	85.126	0.702	0.708		85.126	0.000187	0.000425
	85.193	0.701	0.708		85.193	0.00018	0.000415
	85.261	0.703	0.709		85.261	0.000174	0.000405
	85.329	0.704	0.709		85.329	0.000167	0.000396
	85.397	0.705	0.707		85.397	0.000161	0.000386
	85.464	0.704	0.708		85.464	0.000154	0.000377
	85.532	0.703	0.71		85.532	0.000148	0.000368
	85.6	0.702	0.71		85.6	0.000143	0.00036
	85.667	0.703	0.709		85.667	0.000137	0.000353
	85.735	0.702	0.708		85.735	0.000132	0.000346
	85.803	0.703	0.706		85.803	0.000127	0.00034
	85.87	0.703	0.708		85.87	0.000122	0.000335
	85.938	0.702	0.709		85.938	0.000117	0.000331
	86.006	0.703	0.709		86.006	0.000113	0.000328
	86.074	0.703	0.709		86.074	0.00011	0.000325
	86.141	0.703	0.708		86.141	0.000107	0.000324
	86.209	0.704	0.707		86.209	0.000104	0.000323
	86.277	0.703	0.709		86.277	0.000102	0.000323
	86.344	0.702	0.71		86.344	0.0001	0.000324
	86.412	0.703	0.71		86.412	9.9e-05	0.000326
	86.48	0.704	0.709		86.48	9.9e-05	0.000328
	86.547	0.705	0.71		86.547	9.9e-05	0.000331
	86.615	0.703	0.709		86.615	0.000102	0.000338
	86.683	0.704	0.71		86.683	0.000107	0.000347
	86.75	0.705	0.71		86.75	0.000113	0.000356
	86.818	0.704	0.709		86.818	0.000117	0.000365
	86.886	0.704	0.708		86.886	0.000122	0.000373
	86.954	0.703	0.708		86.954	0.000127	0.000382
	87.021	0.704	0.71		87.021	0.000131	0.00039
	87.089	0.705	0.71		87.089	0.000135	0.000397
	87.157	0.704	0.71		87.157	0.000139	0.000405
	87.224	0.703	0.71		87.224	0.000143	0.000412
	87.292	0.701	0.709		87.292	0.000147	0.00042
	87.36	0.702	0.708		87.36	0.00015	0.000427
	87.427	0.704	0.708		87.427	0.000154	0.000433
	87.495	0.703	0.709		87.495	0.000157	0.00044
	87.563	0.705	0.711		87.563	0.00016	0.000447
	87.631	0.703	0.711		87.631	0.000164	0.000454
	87.698	0.703	0.707		87.698	0.000167	0.00046
	87.766	0.704	0.709		87.766	0.00017	0.000467
	87.834	0.703	0.71		87.834	0.000174	0.000474
	87.901	0.702	0.709		87.901	0.000177	0.00048
	87.969	0.703	0.709		87.969	0.000181	0.000487
	88.037	0.704	0.709		88.037	0.000184	0.000494
	88.104	0.703	0.707		88.104	0.000188	0.0005
	88.172	0.703	0.709		88.172	0.000191	0.000507
	88.24	0.703	0.709		88.24	0.000195	0.000514
	88.308	0.703	0.708		88.308	0.000199	0.000521
	88.375	0.703	0.707		88.375	0.000203	0.000529
	88.443	0.704	0.709		88.443	0.000207	0.000536
	88.511	0.702	0.708		88.511	0.000211	0.000544
	88.578	0.704	0.711		88.578	0.000216	0.000551
	88.646	0.705	0.709		88.646	0.00022	0.000559
	88.714	0.704	0.71		88.714	0.000225	0.000567
	88.781	0.703	0.71		88.781	0.000229	0.000575
	88.849	0.703	0.71		88.849	0.000234	0.000583
	88.917	0.703	0.711		88.917	0.000239	0.000592
	88.985	0.705	0.71		88.985	0.000244	0.0006
	89.052	0.705	0.711		89.052	0.000249	0.000609
	89.12	0.704	0.711		89.12	0.000254	0.000618
	89.188	0.706	0.709		89.188	0.000259	0.000627
	89.255	0.704	0.711		89.255	0.000264	0.000636
	89.323	0.703	0.71		89.323	0.00027	0.000645
	89.391	0.703	0.709		89.391	0.000275	0.000654
	89.458	0.703	0.71		89.458	0.000281	0.000664
	89.526	0.704	0.708		89.526	0.000287	0.000673
	89.594	0.704	0.711		89.594	0.000293	0.000683
	89.662	0.704	0.709		89.662	0.000298	0.000693
	89.729	0.703	0.71		89.729	0.000304	0.000703
	89.797	0.705	0.711		89.797	0.00031	0.000713
	89.865	0.706	0.711		89.865	0.000316	0.000723
	89.932	0.703	0.711		89.932	0.000322	0.000733
	90	0.703	0.711		90	0.000329	0.000743
