# Supplementary material for: Human mitochondrial carriers of the SLC25 family function as monomers exchanging substrates with a ping-pong kinetic mechanism
Source: EMBO J. 2024 Jun 27;43(16):3450–65. doi: 10.1038/s44318-024-00150-0 (PMC11329753; doi:10.1038/s44318-024-00150-0)
Supplement: Supplementary file 2 — Source data Fig. 1 [file 44318_2024_150_MOESM2_ESM.zip › Figure_1/Figure_1C/Figure_1C.xlsx]

## Sheet: Figure 1C
	Time (secs)	control						OGC
	0	2	4	4				33.7815	44.6714	51.1254	34.328	29.326	30.415
	10	3	4	5				48.1013	66.9337	60.7181	54.828	51.313	50.922
	20	4	4	5				71.8014	100.013	103.521	93.059	79.528	88.831
	30	4	4	4				96.6707	127.894	132.845	103.482	94.158	100.489
	40	3	5	5				116.771	153.282	156.83	144.059	125.299	131.591
	50	4	5	7				140.031	190.757	198.014	177.021	158.697	175.329
	60	5	4	8				156.021	221.711	207.799	143.097	146.199	146.482
	90	3	5	6				205.441	264.141	292.882	198.482	219.224	221.534
	150	5	6	7				270.564	375.805	353.657	296.021	367.656	293.651
