# Supplementary material for: Human mitochondrial carriers of the SLC25 family function as monomers exchanging substrates with a ping-pong kinetic mechanism
Source: EMBO J. 2024 Jun 27;43(16):3450–65. doi: 10.1038/s44318-024-00150-0 (PMC11329753; doi:10.1038/s44318-024-00150-0)
Supplement: Supplementary file 2 — Source data Fig. 1 [file 44318_2024_150_MOESM2_ESM.zip › Figure_1/Figure_1J/Figure_1J.xlsx]

## Sheet: Figure 1J
	Fluorescnce ratio (350/330 nm)				dR/dT
	Temperature	hDIC	+ 10 mM malate		Temperature	hDIC	+ 10 mM malate
	20	0.552	0.538		20	0.000603	0.000338
	20.054	0.552	0.539		20.054	0.000602	0.000337
	20.107	0.553	0.538		20.107	0.000601	0.000337
	20.161	0.551	0.538		20.161	0.0006	0.000337
	20.214	0.552	0.538		20.214	0.000598	0.000337
	20.268	0.552	0.538		20.268	0.000597	0.000337
	20.321	0.551	0.537		20.321	0.000596	0.000336
	20.375	0.552	0.538		20.375	0.000594	0.000336
	20.428	0.552	0.538		20.428	0.000593	0.000336
	20.482	0.553	0.537		20.482	0.000592	0.000336
	20.536	0.552	0.538		20.536	0.000591	0.000336
	20.589	0.553	0.538		20.589	0.000589	0.000336
	20.643	0.552	0.538		20.643	0.000588	0.000336
	20.696	0.552	0.538		20.696	0.000587	0.000336
	20.75	0.551	0.538		20.75	0.000586	0.000337
	20.803	0.552	0.538		20.803	0.000584	0.000337
	20.857	0.553	0.539		20.857	0.000583	0.000337
	20.91	0.552	0.538		20.91	0.000582	0.000337
	20.964	0.553	0.538		20.964	0.000581	0.000337
	21.018	0.553	0.539		21.018	0.00058	0.000338
	21.071	0.551	0.538		21.071	0.000578	0.000338
	21.125	0.553	0.538		21.125	0.000577	0.000338
	21.178	0.553	0.538		21.178	0.000576	0.000339
	21.232	0.553	0.539		21.232	0.000575	0.000339
	21.285	0.553	0.539		21.285	0.000573	0.00034
	21.339	0.554	0.537		21.339	0.000572	0.00034
	21.393	0.552	0.538		21.393	0.000571	0.000341
	21.446	0.553	0.538		21.446	0.00057	0.000342
	21.5	0.552	0.537		21.5	0.000568	0.000342
	21.553	0.553	0.539		21.553	0.000567	0.000343
	21.607	0.553	0.539		21.607	0.000566	0.000344
	21.66	0.553	0.539		21.66	0.000565	0.000344
	21.714	0.553	0.539		21.714	0.000564	0.000345
	21.767	0.553	0.538		21.767	0.000562	0.000346
	21.821	0.553	0.538		21.821	0.000561	0.000347
	21.875	0.552	0.538		21.875	0.00056	0.000348
	21.928	0.553	0.54		21.928	0.000559	0.000349
	21.982	0.554	0.539		21.982	0.000557	0.00035
	22.035	0.553	0.539		22.035	0.000556	0.000351
	22.089	0.552	0.538		22.089	0.000555	0.000352
	22.142	0.552	0.539		22.142	0.000554	0.000353
	22.196	0.553	0.538		22.196	0.000552	0.000354
	22.249	0.554	0.539		22.249	0.000551	0.000355
	22.303	0.554	0.538		22.303	0.00055	0.000356
	22.357	0.554	0.54		22.357	0.000549	0.000357
	22.41	0.554	0.539		22.41	0.000547	0.000358
	22.464	0.553	0.539		22.464	0.000546	0.000359
	22.517	0.552	0.539		22.517	0.000545	0.00036
	22.571	0.553	0.538		22.571	0.000544	0.000361
	22.624	0.554	0.538		22.624	0.000542	0.000362
	22.678	0.554	0.538		22.678	0.000541	0.000363
	22.731	0.553	0.538		22.731	0.00054	0.000364
	22.785	0.553	0.538		22.785	0.000538	0.000366
	22.839	0.554	0.538		22.839	0.000537	0.000367
	22.892	0.552	0.538		22.892	0.000536	0.000368
	22.946	0.553	0.538		22.946	0.000534	0.000369
	22.999	0.554	0.538		22.999	0.000533	0.000369
	23.053	0.554	0.538		23.053	0.000531	0.00037
	23.106	0.553	0.538		23.106	0.00053	0.000371
	23.16	0.554	0.538		23.16	0.000529	0.000372
	23.213	0.553	0.54		23.213	0.000527	0.000373
	23.267	0.554	0.539		23.267	0.000526	0.000374
	23.321	0.554	0.54		23.321	0.000524	0.000375
	23.374	0.555	0.54		23.374	0.000523	0.000376
	23.428	0.554	0.538		23.428	0.000522	0.000377
	23.481	0.554	0.539		23.481	0.00052	0.000379
	23.535	0.554	0.538		23.535	0.000519	0.00038
	23.588	0.554	0.539		23.588	0.000517	0.000382
	23.642	0.553	0.538		23.642	0.000516	0.000383
	23.695	0.554	0.538		23.695	0.000515	0.000384
	23.749	0.554	0.54		23.749	0.000514	0.000386
	23.803	0.554	0.54		23.803	0.000512	0.000387
	23.856	0.555	0.54		23.856	0.000511	0.000388
	23.91	0.554	0.539		23.91	0.00051	0.000389
	23.963	0.554	0.539		23.963	0.000509	0.00039
	24.017	0.553	0.539		24.017	0.000508	0.000391
	24.07	0.554	0.539		24.07	0.000507	0.000392
	24.124	0.553	0.538		24.124	0.000506	0.000393
	24.178	0.555	0.539		24.178	0.000505	0.000394
	24.231	0.554	0.54		24.231	0.000504	0.000395
	24.285	0.555	0.539		24.285	0.000503	0.000396
	24.338	0.555	0.539		24.338	0.000502	0.000397
	24.392	0.554	0.539		24.392	0.000502	0.000398
	24.445	0.554	0.539		24.445	0.000501	0.000399
	24.499	0.554	0.539		24.499	0.000501	0.0004
	24.552	0.554	0.539		24.552	0.0005	0.000401
	24.606	0.555	0.539		24.606	0.0005	0.000403
	24.66	0.555	0.54		24.66	0.0005	0.000404
	24.713	0.554	0.539		24.713	0.0005	0.000405
	24.767	0.554	0.539		24.767	0.0005	0.000406
	24.82	0.554	0.538		24.82	0.0005	0.000407
	24.874	0.555	0.538		24.874	0.0005	0.000409
	24.927	0.554	0.54		24.927	0.0005	0.00041
	24.981	0.555	0.539		24.981	0.000501	0.000411
	25.034	0.554	0.54		25.034	0.000501	0.000412
	25.088	0.555	0.539		25.088	0.000502	0.000413
	25.142	0.555	0.54		25.142	0.000502	0.000414
	25.195	0.554	0.541		25.195	0.000503	0.000414
	25.249	0.554	0.54		25.249	0.000504	0.000415
	25.302	0.555	0.54		25.302	0.000505	0.000415
	25.356	0.555	0.541		25.356	0.000506	0.000416
	25.409	0.555	0.54		25.409	0.000507	0.000416
	25.463	0.556	0.54		25.463	0.000508	0.000416
	25.516	0.556	0.539		25.516	0.000509	0.000416
	25.57	0.554	0.541		25.57	0.000511	0.000415
	25.624	0.555	0.541		25.624	0.000512	0.000415
	25.677	0.554	0.539		25.677	0.000514	0.000414
	25.731	0.555	0.54		25.731	0.000515	0.000413
	25.784	0.555	0.54		25.784	0.000517	0.000412
	25.838	0.555	0.539		25.838	0.000519	0.00041
	25.891	0.555	0.539		25.891	0.00052	0.000409
	25.945	0.555	0.54		25.945	0.000522	0.000407
	25.998	0.554	0.541		25.998	0.000524	0.000405
	26.052	0.555	0.54		26.052	0.000526	0.000403
	26.106	0.556	0.54		26.106	0.000528	0.000401
	26.159	0.555	0.54		26.159	0.00053	0.000399
	26.213	0.556	0.54		26.213	0.000532	0.000396
	26.266	0.555	0.54		26.266	0.000534	0.000394
	26.32	0.555	0.538		26.32	0.000535	0.000391
	26.373	0.555	0.54		26.373	0.000537	0.000389
	26.427	0.554	0.54		26.427	0.000539	0.000386
	26.48	0.556	0.541		26.48	0.00054	0.000383
	26.534	0.556	0.541		26.534	0.000542	0.000381
	26.588	0.555	0.54		26.588	0.000543	0.000378
	26.641	0.555	0.54		26.641	0.000544	0.000375
	26.695	0.555	0.54		26.695	0.000546	0.000373
	26.748	0.555	0.54		26.748	0.000547	0.00037
	26.802	0.556	0.54		26.802	0.000548	0.000367
	26.855	0.556	0.54		26.855	0.000549	0.000365
	26.909	0.556	0.54		26.909	0.000549	0.000362
	26.963	0.555	0.541		26.963	0.00055	0.00036
	27.016	0.556	0.541		27.016	0.000551	0.000358
	27.07	0.555	0.54		27.07	0.000551	0.000355
	27.123	0.556	0.541		27.123	0.000551	0.000353
	27.177	0.556	0.54		27.177	0.000552	0.000352
	27.23	0.555	0.54		27.23	0.000552	0.00035
	27.284	0.555	0.541		27.284	0.000552	0.000348
	27.337	0.555	0.54		27.337	0.000552	0.000347
	27.391	0.555	0.539		27.391	0.000552	0.000346
	27.445	0.555	0.539		27.445	0.000552	0.000345
	27.498	0.556	0.54		27.498	0.000552	0.000344
	27.552	0.556	0.54		27.552	0.000551	0.000344
	27.605	0.555	0.541		27.605	0.000551	0.000344
	27.659	0.555	0.542		27.659	0.000551	0.000344
	27.712	0.556	0.541		27.712	0.000551	0.000344
	27.766	0.556	0.541		27.766	0.000551	0.000345
	27.819	0.557	0.541		27.819	0.000551	0.000346
	27.873	0.557	0.541		27.873	0.000551	0.000348
	27.927	0.556	0.541		27.927	0.000551	0.00035
	27.98	0.556	0.541		27.98	0.000551	0.000352
	28.034	0.557	0.541		28.034	0.000551	0.000354
	28.087	0.556	0.541		28.087	0.000552	0.000357
	28.141	0.555	0.541		28.141	0.000552	0.000359
	28.194	0.555	0.541		28.194	0.000553	0.000362
	28.248	0.557	0.541		28.248	0.000554	0.000366
	28.301	0.557	0.542		28.301	0.000555	0.000369
	28.355	0.556	0.542		28.355	0.000556	0.000373
	28.409	0.558	0.539		28.409	0.000558	0.000377
	28.462	0.556	0.54		28.462	0.000559	0.000381
	28.516	0.556	0.541		28.516	0.000561	0.000385
	28.569	0.557	0.541		28.569	0.000562	0.000389
	28.623	0.557	0.541		28.623	0.000564	0.000393
	28.676	0.557	0.54		28.676	0.000566	0.000397
	28.73	0.557	0.541		28.73	0.000568	0.000401
	28.783	0.557	0.541		28.783	0.00057	0.000405
	28.837	0.557	0.541		28.837	0.000572	0.000409
	28.891	0.556	0.539		28.891	0.000574	0.000413
	28.944	0.555	0.539		28.944	0.000577	0.000417
	28.998	0.555	0.542		28.998	0.000579	0.000421
	29.051	0.557	0.54		29.051	0.000581	0.000425
	29.105	0.557	0.541		29.105	0.000584	0.000429
	29.158	0.557	0.541		29.158	0.000586	0.000433
	29.212	0.557	0.541		29.212	0.000588	0.000437
	29.265	0.558	0.54		29.265	0.000591	0.00044
	29.319	0.558	0.54		29.319	0.000593	0.000444
	29.373	0.559	0.541		29.373	0.000595	0.000448
	29.426	0.557	0.541		29.426	0.000598	0.000451
	29.48	0.556	0.541		29.48	0.0006	0.000455
	29.533	0.556	0.541		29.533	0.000602	0.000458
	29.587	0.557	0.542		29.587	0.000604	0.000462
	29.64	0.558	0.542		29.64	0.000606	0.000465
	29.694	0.558	0.542		29.694	0.000608	0.000468
	29.748	0.558	0.541		29.748	0.00061	0.000472
	29.801	0.557	0.541		29.801	0.000612	0.000475
	29.855	0.557	0.541		29.855	0.000614	0.000478
	29.908	0.557	0.541		29.908	0.000615	0.000481
	29.962	0.558	0.542		29.962	0.000617	0.000484
	30.015	0.557	0.542		30.015	0.000618	0.000488
	30.069	0.558	0.542		30.069	0.00062	0.000491
	30.122	0.556	0.542		30.122	0.000621	0.000494
	30.176	0.556	0.541		30.176	0.000623	0.000497
	30.23	0.557	0.541		30.23	0.000624	0.0005
	30.283	0.556	0.54		30.283	0.000626	0.000503
	30.337	0.557	0.541		30.337	0.000627	0.000506
	30.39	0.558	0.542		30.39	0.000629	0.000509
	30.444	0.558	0.541		30.444	0.00063	0.000512
	30.497	0.558	0.541		30.497	0.000632	0.000515
	30.551	0.558	0.541		30.551	0.000634	0.000517
	30.604	0.557	0.542		30.604	0.000635	0.00052
	30.658	0.558	0.543		30.658	0.000637	0.000523
	30.712	0.558	0.544		30.712	0.000639	0.000525
	30.765	0.557	0.542		30.765	0.000641	0.000528
	30.819	0.557	0.541		30.819	0.000643	0.00053
	30.872	0.558	0.542		30.872	0.000645	0.000533
	30.926	0.558	0.543		30.926	0.000647	0.000535
	30.979	0.558	0.541		30.979	0.000649	0.000537
	31.033	0.557	0.542		31.033	0.000652	0.000539
	31.086	0.558	0.542		31.086	0.000654	0.000541
	31.14	0.558	0.542		31.14	0.000656	0.000543
	31.194	0.559	0.542		31.194	0.000658	0.000545
	31.247	0.559	0.542		31.247	0.000661	0.000547
	31.301	0.557	0.542		31.301	0.000663	0.000549
	31.354	0.557	0.541		31.354	0.000665	0.00055
	31.408	0.558	0.541		31.408	0.000667	0.000552
	31.461	0.558	0.543		31.461	0.00067	0.000553
	31.515	0.558	0.543		31.515	0.000672	0.000554
	31.568	0.557	0.544		31.568	0.000674	0.000555
	31.622	0.558	0.543		31.622	0.000676	0.000556
	31.676	0.558	0.542		31.676	0.000678	0.000557
	31.729	0.558	0.543		31.729	0.00068	0.000558
	31.783	0.559	0.543		31.783	0.000682	0.000558
	31.836	0.559	0.543		31.836	0.000683	0.000559
	31.89	0.559	0.543		31.89	0.000685	0.000559
	31.943	0.56	0.542		31.943	0.000687	0.000559
	31.997	0.559	0.542		31.997	0.000688	0.000558
	32.05	0.559	0.543		32.05	0.000689	0.000558
	32.104	0.559	0.542		32.104	0.00069	0.000557
	32.158	0.559	0.542		32.158	0.000691	0.000557
	32.211	0.56	0.543		32.211	0.000692	0.000556
	32.265	0.559	0.542		32.265	0.000693	0.000555
	32.318	0.558	0.543		32.318	0.000694	0.000553
	32.372	0.559	0.543		32.372	0.000694	0.000552
	32.425	0.559	0.543		32.425	0.000695	0.000551
	32.479	0.559	0.543		32.479	0.000695	0.000549
	32.533	0.559	0.542		32.533	0.000695	0.000547
	32.586	0.559	0.542		32.586	0.000695	0.000545
	32.64	0.558	0.543		32.64	0.000695	0.000543
	32.693	0.559	0.544		32.693	0.000695	0.000541
	32.747	0.558	0.543		32.747	0.000695	0.000539
	32.8	0.56	0.543		32.8	0.000694	0.000537
	32.854	0.56	0.544		32.854	0.000694	0.000535
	32.907	0.56	0.544		32.907	0.000694	0.000533
	32.961	0.559	0.543		32.961	0.000693	0.000531
	33.015	0.559	0.543		33.015	0.000693	0.000529
	33.068	0.56	0.543		33.068	0.000692	0.000527
	33.122	0.56	0.543		33.122	0.000691	0.000526
	33.175	0.561	0.542		33.175	0.000691	0.000524
	33.229	0.56	0.544		33.229	0.00069	0.000523
	33.282	0.559	0.544		33.282	0.00069	0.000522
	33.336	0.56	0.543		33.336	0.00069	0.000521
	33.389	0.559	0.543		33.389	0.000689	0.00052
	33.443	0.558	0.544		33.443	0.000689	0.00052
	33.497	0.561	0.543		33.497	0.000689	0.00052
	33.55	0.561	0.543		33.55	0.000689	0.00052
	33.604	0.56	0.543		33.604	0.000689	0.00052
	33.657	0.559	0.543		33.657	0.000689	0.000521
	33.711	0.56	0.543		33.711	0.000689	0.000522
	33.764	0.56	0.543		33.764	0.000689	0.000524
	33.818	0.559	0.542		33.818	0.00069	0.000526
	33.871	0.561	0.543		33.871	0.000691	0.000528
	33.925	0.56	0.543		33.925	0.000692	0.000531
	33.979	0.56	0.544		33.979	0.000693	0.000533
	34.032	0.559	0.543		34.032	0.000695	0.000537
	34.086	0.56	0.543		34.086	0.000696	0.00054
	34.139	0.561	0.543		34.139	0.000698	0.000544
	34.193	0.56	0.543		34.193	0.000701	0.000549
	34.246	0.56	0.544		34.246	0.000703	0.000553
	34.3	0.56	0.544		34.3	0.000706	0.000558
	34.353	0.561	0.544		34.353	0.000708	0.000563
	34.407	0.561	0.545		34.407	0.000711	0.000568
	34.461	0.561	0.545		34.461	0.000715	0.000573
	34.514	0.562	0.544		34.514	0.000718	0.000578
	34.568	0.56	0.544		34.568	0.000721	0.000584
	34.621	0.559	0.544		34.621	0.000725	0.000589
	34.675	0.56	0.545		34.675	0.000729	0.000595
	34.728	0.56	0.544		34.728	0.000733	0.0006
	34.782	0.559	0.544		34.782	0.000737	0.000605
	34.836	0.559	0.544		34.836	0.000741	0.000611
	34.889	0.561	0.544		34.889	0.000745	0.000616
	34.943	0.561	0.544		34.943	0.00075	0.000621
	34.996	0.561	0.544		34.996	0.000754	0.000625
	35.05	0.56	0.544		35.05	0.000758	0.00063
	35.103	0.561	0.544		35.103	0.000763	0.000634
	35.157	0.561	0.544		35.157	0.000767	0.000639
	35.21	0.561	0.544		35.21	0.000771	0.000643
	35.264	0.56	0.545		35.264	0.000776	0.000647
	35.318	0.561	0.544		35.318	0.00078	0.00065
	35.371	0.561	0.545		35.371	0.000785	0.000654
	35.425	0.561	0.544		35.425	0.000789	0.000657
	35.478	0.561	0.545		35.478	0.000793	0.00066
	35.532	0.561	0.543		35.532	0.000798	0.000663
	35.585	0.561	0.543		35.585	0.000802	0.000666
	35.639	0.561	0.543		35.639	0.000806	0.000669
	35.692	0.561	0.544		35.692	0.00081	0.000671
	35.746	0.562	0.544		35.746	0.000815	0.000674
	35.8	0.562	0.544		35.8	0.000819	0.000676
	35.853	0.561	0.544		35.853	0.000823	0.000679
	35.907	0.561	0.545		35.907	0.000827	0.000681
	35.96	0.561	0.545		35.96	0.000831	0.000684
	36.014	0.561	0.544		36.014	0.000835	0.000687
	36.067	0.561	0.545		36.067	0.00084	0.000689
	36.121	0.561	0.545		36.121	0.000844	0.000692
	36.174	0.562	0.544		36.174	0.000848	0.000695
	36.228	0.561	0.545		36.228	0.000852	0.000698
	36.282	0.561	0.544		36.282	0.000857	0.000701
	36.335	0.562	0.544		36.335	0.000861	0.000704
	36.389	0.562	0.545		36.389	0.000866	0.000708
	36.442	0.561	0.545		36.442	0.00087	0.000711
	36.496	0.561	0.546		36.496	0.000875	0.000715
	36.549	0.562	0.545		36.549	0.000879	0.000719
	36.603	0.563	0.544		36.603	0.000884	0.000723
	36.656	0.562	0.545		36.656	0.000889	0.000727
	36.71	0.562	0.547		36.71	0.000893	0.000732
	36.764	0.562	0.546		36.764	0.000898	0.000736
	36.817	0.562	0.545		36.817	0.000903	0.000741
	36.871	0.563	0.546		36.871	0.000907	0.000746
	36.924	0.563	0.546		36.924	0.000912	0.000751
	36.978	0.563	0.546		36.978	0.000916	0.000756
	37.031	0.562	0.547		37.031	0.000921	0.000761
	37.085	0.561	0.545		37.085	0.000925	0.000766
	37.138	0.562	0.544		37.138	0.000929	0.000771
	37.192	0.562	0.546		37.192	0.000933	0.000776
	37.246	0.563	0.546		37.246	0.000937	0.000781
	37.299	0.562	0.546		37.299	0.000941	0.000786
	37.353	0.563	0.547		37.353	0.000945	0.00079
	37.406	0.563	0.545		37.406	0.000948	0.000795
	37.46	0.562	0.546		37.46	0.000952	0.0008
	37.513	0.564	0.546		37.513	0.000955	0.000804
	37.567	0.564	0.546		37.567	0.000958	0.000808
	37.621	0.564	0.548		37.621	0.000961	0.000812
	37.674	0.564	0.547		37.674	0.000964	0.000815
	37.728	0.563	0.545		37.728	0.000967	0.000819
	37.781	0.563	0.546		37.781	0.00097	0.000822
	37.835	0.563	0.547		37.835	0.000972	0.000824
	37.888	0.562	0.546		37.888	0.000975	0.000827
	37.942	0.564	0.546		37.942	0.000977	0.000829
	37.995	0.564	0.546		37.995	0.000979	0.00083
	38.049	0.564	0.547		38.049	0.000981	0.000832
	38.103	0.563	0.546		38.103	0.000983	0.000833
	38.156	0.565	0.545		38.156	0.000985	0.000834
	38.21	0.564	0.546		38.21	0.000987	0.000834
	38.263	0.564	0.547		38.263	0.000988	0.000834
	38.317	0.564	0.547		38.317	0.00099	0.000834
	38.37	0.564	0.546		38.37	0.000991	0.000833
	38.424	0.564	0.547		38.424	0.000993	0.000833
	38.477	0.564	0.546		38.477	0.000994	0.000832
	38.531	0.564	0.546		38.531	0.000995	0.000831
	38.585	0.565	0.547		38.585	0.000996	0.00083
	38.638	0.565	0.546		38.638	0.000997	0.000829
	38.692	0.564	0.547		38.692	0.000998	0.000828
	38.745	0.563	0.548		38.745	0.000999	0.000827
	38.799	0.563	0.546		38.799	0.001	0.000826
	38.852	0.563	0.547		38.852	0.001	0.000825
	38.906	0.563	0.547		38.906	0.001001	0.000825
	38.959	0.564	0.546		38.959	0.001001	0.000825
	39.013	0.564	0.547		39.013	0.001002	0.000825
	39.067	0.564	0.548		39.067	0.001002	0.000825
	39.12	0.565	0.548		39.12	0.001003	0.000826
	39.174	0.565	0.548		39.174	0.001003	0.000827
	39.227	0.565	0.547		39.227	0.001003	0.000828
	39.281	0.565	0.548		39.281	0.001004	0.00083
	39.334	0.564	0.547		39.334	0.001004	0.000832
	39.388	0.565	0.547		39.388	0.001004	0.000834
	39.441	0.564	0.548		39.441	0.001005	0.000837
	39.495	0.564	0.549		39.495	0.001005	0.000841
	39.549	0.565	0.548		39.549	0.001006	0.000844
	39.602	0.566	0.548		39.602	0.001007	0.000848
	39.656	0.567	0.549		39.656	0.001007	0.000852
	39.709	0.566	0.548		39.709	0.001008	0.000857
	39.763	0.566	0.548		39.763	0.001009	0.000862
	39.816	0.565	0.548		39.816	0.001011	0.000867
	39.87	0.565	0.547		39.87	0.001012	0.000872
	39.923	0.566	0.547		39.923	0.001014	0.000878
	39.977	0.566	0.548		39.977	0.001016	0.000883
	40.031	0.564	0.549		40.031	0.001018	0.000889
	40.084	0.565	0.548		40.084	0.00102	0.000895
	40.138	0.565	0.548		40.138	0.001023	0.000901
	40.191	0.565	0.548		40.191	0.001026	0.000907
	40.245	0.566	0.547		40.245	0.001029	0.000912
	40.298	0.566	0.547		40.298	0.001032	0.000918
	40.352	0.566	0.548		40.352	0.001036	0.000924
	40.406	0.566	0.548		40.406	0.00104	0.00093
	40.459	0.566	0.549		40.459	0.001044	0.000935
	40.513	0.567	0.55		40.513	0.001048	0.00094
	40.566	0.565	0.549		40.566	0.001052	0.000946
	40.62	0.566	0.549		40.62	0.001057	0.000951
	40.673	0.567	0.549		40.673	0.001062	0.000956
	40.727	0.566	0.549		40.727	0.001067	0.000961
	40.78	0.566	0.549		40.78	0.001072	0.000965
	40.834	0.566	0.548		40.834	0.001078	0.00097
	40.888	0.566	0.548		40.888	0.001083	0.000974
	40.941	0.566	0.548		40.941	0.001089	0.000978
	40.995	0.567	0.548		40.995	0.001094	0.000983
	41.048	0.567	0.549		41.048	0.0011	0.000987
	41.102	0.567	0.548		41.102	0.001106	0.000991
	41.155	0.565	0.55		41.155	0.001112	0.000994
	41.209	0.567	0.548		41.209	0.001118	0.000998
	41.262	0.568	0.549		41.262	0.001125	0.001002
	41.316	0.568	0.548		41.316	0.001131	0.001006
	41.37	0.567	0.55		41.37	0.001138	0.001009
	41.423	0.568	0.549		41.423	0.001144	0.001013
	41.477	0.567	0.549		41.477	0.001151	0.001017
	41.53	0.567	0.549		41.53	0.001157	0.00102
	41.584	0.566	0.549		41.584	0.001164	0.001024
	41.637	0.566	0.55		41.637	0.001171	0.001028
	41.691	0.567	0.549		41.691	0.001178	0.001032
	41.744	0.566	0.549		41.744	0.001185	0.001036
	41.798	0.568	0.55		41.798	0.001192	0.00104
	41.852	0.568	0.55		41.852	0.001199	0.001044
	41.905	0.567	0.549		41.905	0.001206	0.001049
	41.959	0.567	0.549		41.959	0.001213	0.001054
	42.012	0.569	0.55		42.012	0.00122	0.001059
	42.066	0.567	0.55		42.066	0.001227	0.001064
	42.119	0.567	0.549		42.119	0.001235	0.001069
	42.173	0.568	0.549		42.173	0.001242	0.001075
	42.226	0.569	0.55		42.226	0.001249	0.001081
	42.28	0.569	0.551		42.28	0.001257	0.001087
	42.334	0.568	0.551		42.334	0.001264	0.001093
	42.387	0.567	0.551		42.387	0.001272	0.0011
	42.441	0.566	0.55		42.441	0.001279	0.001107
	42.494	0.569	0.551		42.494	0.001287	0.001115
	42.548	0.568	0.551		42.548	0.001295	0.001122
	42.601	0.568	0.551		42.601	0.001302	0.00113
	42.655	0.568	0.552		42.655	0.00131	0.001138
	42.708	0.566	0.551		42.708	0.001318	0.001146
	42.762	0.568	0.551		42.762	0.001326	0.001155
	42.816	0.567	0.552		42.816	0.001334	0.001163
	42.869	0.568	0.552		42.869	0.001342	0.001172
	42.923	0.569	0.552		42.923	0.00135	0.001181
	42.976	0.569	0.551		42.976	0.001358	0.00119
	43.03	0.569	0.55		43.03	0.001367	0.001199
	43.083	0.569	0.551		43.083	0.001375	0.001208
	43.137	0.569	0.552		43.137	0.001384	0.001217
	43.191	0.569	0.552		43.191	0.001393	0.001225
	43.244	0.57	0.55		43.244	0.001401	0.001234
	43.298	0.57	0.55		43.298	0.001411	0.001243
	43.351	0.568	0.551		43.351	0.00142	0.001252
	43.405	0.569	0.552		43.405	0.00143	0.00126
	43.458	0.569	0.552		43.458	0.001439	0.001268
	43.512	0.569	0.551		43.512	0.001449	0.001276
	43.565	0.569	0.551		43.565	0.00146	0.001284
	43.619	0.569	0.552		43.619	0.00147	0.001292
	43.673	0.57	0.552		43.673	0.001481	0.001299
	43.726	0.571	0.552		43.726	0.001492	0.001307
	43.78	0.57	0.551		43.78	0.001504	0.001314
	43.833	0.571	0.552		43.833	0.001516	0.00132
	43.887	0.571	0.551		43.887	0.001528	0.001327
	43.94	0.57	0.553		43.94	0.00154	0.001333
	43.994	0.569	0.553		43.994	0.001553	0.001339
	44.047	0.57	0.554		44.047	0.001566	0.001345
	44.101	0.57	0.553		44.101	0.001579	0.001351
	44.155	0.57	0.552		44.155	0.001592	0.001357
	44.208	0.57	0.552		44.208	0.001606	0.001362
	44.262	0.57	0.553		44.262	0.00162	0.001368
	44.315	0.571	0.554		44.315	0.001635	0.001373
	44.369	0.57	0.553		44.369	0.001649	0.001379
	44.422	0.571	0.553		44.422	0.001664	0.001384
	44.476	0.57	0.552		44.476	0.001679	0.001389
	44.529	0.572	0.553		44.529	0.001694	0.001395
	44.583	0.571	0.552		44.583	0.001709	0.001401
	44.637	0.572	0.553		44.637	0.001725	0.001406
	44.69	0.572	0.553		44.69	0.00174	0.001412
	44.744	0.572	0.554		44.744	0.001756	0.001419
	44.797	0.571	0.553		44.797	0.001771	0.001425
	44.851	0.571	0.552		44.851	0.001787	0.001432
	44.904	0.571	0.553		44.904	0.001803	0.001439
	44.958	0.572	0.554		44.958	0.001818	0.001446
	45.011	0.572	0.553		45.011	0.001834	0.001454
	45.065	0.571	0.553		45.065	0.001849	0.001462
	45.119	0.571	0.554		45.119	0.001865	0.00147
	45.172	0.573	0.553		45.172	0.001881	0.001479
	45.226	0.574	0.553		45.226	0.001896	0.001488
	45.279	0.574	0.554		45.279	0.001912	0.001498
	45.333	0.574	0.553		45.333	0.001927	0.001507
	45.386	0.571	0.553		45.386	0.001943	0.001518
	45.44	0.571	0.553		45.44	0.001958	0.001529
	45.493	0.572	0.554		45.493	0.001974	0.00154
	45.547	0.572	0.556		45.547	0.00199	0.001551
	45.601	0.572	0.555		45.601	0.002006	0.001563
	45.654	0.572	0.555		45.654	0.002022	0.001576
	45.708	0.572	0.555		45.708	0.002038	0.001589
	45.761	0.573	0.555		45.761	0.002055	0.001602
	45.815	0.573	0.556		45.815	0.002071	0.001615
	45.868	0.573	0.556		45.868	0.002088	0.001629
	45.922	0.574	0.555		45.922	0.002106	0.001643
	45.976	0.574	0.555		45.976	0.002123	0.001657
	46.029	0.574	0.556		46.029	0.002141	0.001672
	46.083	0.573	0.557		46.083	0.00216	0.001686
	46.136	0.574	0.556		46.136	0.002179	0.001701
	46.19	0.574	0.556		46.19	0.002198	0.001716
	46.243	0.573	0.556		46.243	0.002218	0.001732
	46.297	0.573	0.556		46.297	0.002239	0.001747
	46.35	0.574	0.557		46.35	0.00226	0.001762
	46.404	0.575	0.557		46.404	0.002281	0.001777
	46.458	0.575	0.555		46.458	0.002304	0.001793
	46.511	0.576	0.556		46.511	0.002327	0.001808
	46.565	0.576	0.555		46.565	0.002351	0.001824
	46.618	0.575	0.557		46.618	0.002375	0.001839
	46.672	0.574	0.556		46.672	0.002401	0.001854
	46.725	0.575	0.556		46.725	0.002427	0.00187
	46.779	0.574	0.556		46.779	0.002454	0.001885
	46.832	0.575	0.555		46.832	0.002481	0.0019
	46.886	0.577	0.555		46.886	0.00251	0.001915
	46.94	0.576	0.556		46.94	0.00254	0.00193
	46.993	0.576	0.556		46.993	0.00257	0.001945
	47.047	0.575	0.556		47.047	0.002601	0.00196
	47.1	0.576	0.558		47.1	0.002634	0.001975
	47.154	0.577	0.557		47.154	0.002667	0.00199
	47.207	0.577	0.559		47.207	0.002701	0.002005
	47.261	0.576	0.558		47.261	0.002736	0.00202
	47.314	0.577	0.558		47.314	0.002772	0.002035
	47.368	0.576	0.558		47.368	0.002809	0.002049
	47.422	0.577	0.557		47.422	0.002846	0.002065
	47.475	0.578	0.557		47.475	0.002885	0.00208
	47.529	0.577	0.558		47.529	0.002925	0.002095
	47.582	0.578	0.558		47.582	0.002965	0.002111
	47.636	0.579	0.557		47.636	0.003007	0.002126
	47.689	0.578	0.558		47.689	0.003049	0.002143
	47.743	0.577	0.558		47.743	0.003092	0.002159
	47.796	0.577	0.559		47.796	0.003136	0.002176
	47.85	0.579	0.558		47.85	0.003181	0.002194
	47.904	0.578	0.558		47.904	0.003227	0.002212
	47.957	0.579	0.559		47.957	0.003273	0.00223
	48.011	0.579	0.559		48.011	0.00332	0.00225
	48.064	0.58	0.559		48.064	0.003367	0.00227
	48.118	0.579	0.558		48.118	0.003416	0.00229
	48.171	0.578	0.559		48.171	0.003465	0.002312
	48.225	0.58	0.56		48.225	0.003514	0.002334
	48.279	0.579	0.561		48.279	0.003564	0.002357
	48.332	0.579	0.561		48.332	0.003615	0.002381
	48.386	0.579	0.56		48.386	0.003666	0.002406
	48.439	0.58	0.56		48.439	0.003718	0.002432
	48.493	0.579	0.56		48.493	0.003771	0.002459
	48.546	0.582	0.559		48.546	0.003824	0.002487
	48.6	0.58	0.56		48.6	0.003877	0.002516
	48.653	0.58	0.561		48.653	0.003932	0.002545
	48.707	0.581	0.561		48.707	0.003987	0.002576
	48.761	0.581	0.56		48.761	0.004042	0.002607
	48.814	0.58	0.56		48.814	0.004098	0.00264
	48.868	0.581	0.562		48.868	0.004155	0.002673
	48.921	0.582	0.562		48.921	0.004213	0.002707
	48.975	0.582	0.561		48.975	0.004272	0.002742
	49.028	0.582	0.561		49.028	0.004331	0.002778
	49.082	0.582	0.562		49.082	0.004391	0.002814
	49.135	0.584	0.562		49.135	0.004452	0.002851
	49.189	0.582	0.561		49.189	0.004514	0.002889
	49.243	0.582	0.563		49.243	0.004577	0.002927
	49.296	0.583	0.563		49.296	0.004641	0.002966
	49.35	0.584	0.563		49.35	0.004706	0.003005
	49.403	0.584	0.563		49.403	0.004772	0.003045
	49.457	0.583	0.563		49.457	0.004839	0.003086
	49.51	0.584	0.563		49.51	0.004907	0.003127
	49.564	0.584	0.564		49.564	0.004977	0.003169
	49.617	0.584	0.563		49.617	0.005047	0.003211
	49.671	0.585	0.563		49.671	0.005119	0.003254
	49.725	0.586	0.563		49.725	0.005192	0.003297
	49.778	0.586	0.563		49.778	0.005266	0.003341
	49.832	0.586	0.563		49.832	0.005341	0.003386
	49.885	0.586	0.563		49.885	0.005418	0.003431
	49.939	0.586	0.564		49.939	0.005496	0.003476
	49.992	0.586	0.564		49.992	0.005574	0.003523
	50.046	0.587	0.563		50.046	0.005654	0.003569
	50.099	0.588	0.564		50.099	0.005735	0.003617
	50.153	0.586	0.564		50.153	0.005817	0.003665
	50.207	0.586	0.563		50.207	0.0059	0.003714
	50.26	0.587	0.566		50.26	0.005985	0.003764
	50.314	0.587	0.565		50.314	0.00607	0.003814
	50.367	0.588	0.564		50.367	0.006156	0.003866
	50.421	0.59	0.564		50.421	0.006243	0.003918
	50.474	0.589	0.566		50.474	0.00633	0.003971
	50.528	0.591	0.566		50.528	0.006419	0.004025
	50.581	0.59	0.566		50.581	0.006508	0.00408
	50.635	0.591	0.567		50.635	0.006597	0.004137
	50.689	0.591	0.567		50.689	0.006688	0.004194
	50.742	0.591	0.566		50.742	0.006778	0.004253
	50.796	0.591	0.567		50.796	0.006869	0.004312
	50.849	0.592	0.566		50.849	0.006961	0.004373
	50.903	0.592	0.566		50.903	0.007052	0.004435
	50.956	0.592	0.567		50.956	0.007144	0.004498
	51.01	0.592	0.567		51.01	0.007236	0.004563
	51.064	0.594	0.569		51.064	0.007328	0.004629
	51.117	0.595	0.568		51.117	0.00742	0.004696
	51.171	0.594	0.568		51.171	0.007512	0.004765
	51.224	0.595	0.567		51.224	0.007604	0.004835
	51.278	0.594	0.569		51.278	0.007696	0.004906
	51.331	0.594	0.57		51.331	0.007788	0.004979
	51.385	0.595	0.57		51.385	0.007879	0.005054
	51.438	0.596	0.569		51.438	0.00797	0.00513
	51.492	0.597	0.569		51.492	0.008061	0.005208
	51.546	0.597	0.57		51.546	0.008151	0.005288
	51.599	0.598	0.57		51.599	0.008241	0.005369
	51.653	0.598	0.572		51.653	0.008331	0.005452
	51.706	0.598	0.571		51.706	0.00842	0.005537
	51.76	0.598	0.571		51.76	0.008509	0.005623
	51.813	0.598	0.571		51.813	0.008597	0.005711
	51.867	0.599	0.572		51.867	0.008685	0.005801
	51.92	0.599	0.572		51.92	0.008772	0.005893
	51.974	0.6	0.572		51.974	0.008858	0.005986
	52.028	0.6	0.573		52.028	0.008944	0.00608
	52.081	0.6	0.573		52.081	0.00903	0.006177
	52.135	0.602	0.573		52.135	0.009114	0.006274
	52.188	0.603	0.574		52.188	0.009198	0.006374
	52.242	0.601	0.575		52.242	0.009281	0.006474
	52.295	0.603	0.575		52.295	0.009363	0.006576
	52.349	0.605	0.574		52.349	0.009445	0.00668
	52.402	0.606	0.575		52.402	0.009525	0.006784
	52.456	0.605	0.575		52.456	0.009604	0.00689
	52.51	0.604	0.575		52.51	0.009682	0.006996
	52.563	0.605	0.577		52.563	0.009759	0.007104
	52.617	0.606	0.577		52.617	0.009835	0.007213
	52.67	0.606	0.576		52.67	0.009909	0.007323
	52.724	0.606	0.577		52.724	0.009982	0.007434
	52.777	0.608	0.578		52.777	0.010053	0.007546
	52.831	0.609	0.578		52.831	0.010123	0.007658
	52.884	0.611	0.579		52.884	0.010191	0.007772
	52.938	0.609	0.579		52.938	0.010257	0.007886
	52.992	0.61	0.577		52.992	0.010321	0.008001
	53.045	0.611	0.579		53.045	0.010384	0.008116
	53.099	0.612	0.579		53.099	0.010444	0.008232
	53.152	0.612	0.581		53.152	0.010502	0.008349
	53.206	0.614	0.581		53.206	0.010558	0.008467
	53.259	0.615	0.581		53.259	0.010612	0.008585
	53.313	0.614	0.582		53.313	0.010663	0.008704
	53.366	0.614	0.584		53.366	0.010712	0.008823
	53.42	0.615	0.583		53.42	0.010758	0.008943
	53.474	0.616	0.583		53.474	0.010801	0.009063
	53.527	0.617	0.582		53.527	0.010842	0.009184
	53.581	0.617	0.583		53.581	0.01088	0.009306
	53.634	0.618	0.584		53.634	0.010915	0.009428
	53.688	0.618	0.585		53.688	0.010946	0.00955
	53.741	0.619	0.585		53.741	0.010975	0.009673
	53.795	0.62	0.585		53.795	0.011	0.009797
	53.849	0.62	0.586		53.849	0.011022	0.00992
	53.902	0.622	0.587		53.902	0.011041	0.010045
	53.956	0.622	0.587		53.956	0.011057	0.010169
	54.009	0.622	0.586		54.009	0.011069	0.010294
	54.063	0.623	0.587		54.063	0.011077	0.010419
	54.116	0.624	0.589		54.116	0.011082	0.010545
	54.17	0.625	0.589		54.17	0.011083	0.01067
	54.223	0.626	0.589		54.223	0.01108	0.010795
	54.277	0.627	0.589		54.277	0.011074	0.010921
	54.331	0.626	0.591		54.331	0.011064	0.011046
	54.384	0.626	0.593		54.384	0.01105	0.011171
	54.438	0.627	0.592		54.438	0.011032	0.011295
	54.491	0.629	0.592		54.491	0.01101	0.011419
	54.545	0.629	0.593		54.545	0.010984	0.011543
	54.598	0.629	0.594		54.598	0.010955	0.011666
	54.652	0.629	0.595		54.652	0.010921	0.011788
	54.705	0.628	0.596		54.705	0.010884	0.011909
	54.759	0.632	0.596		54.759	0.010842	0.012029
	54.813	0.634	0.598		54.813	0.010797	0.012148
	54.866	0.634	0.598		54.866	0.010748	0.012265
	54.92	0.634	0.596		54.92	0.010696	0.012381
	54.973	0.634	0.597		54.973	0.010639	0.012496
	55.027	0.634	0.6		55.027	0.010579	0.012609
	55.08	0.636	0.601		55.08	0.010515	0.012721
	55.134	0.637	0.602		55.134	0.010447	0.01283
	55.187	0.636	0.602		55.187	0.010376	0.012938
	55.241	0.638	0.602		55.241	0.010302	0.013043
	55.295	0.639	0.604		55.295	0.010224	0.013146
	55.348	0.639	0.604		55.348	0.010142	0.013247
	55.402	0.64	0.606		55.402	0.010058	0.013345
	55.455	0.641	0.607		55.455	0.00997	0.01344
	55.509	0.64	0.607		55.509	0.009879	0.013533
	55.562	0.642	0.607		55.562	0.009785	0.013623
	55.616	0.643	0.609		55.616	0.009687	0.013709
	55.669	0.643	0.609		55.669	0.009587	0.013793
	55.723	0.644	0.609		55.723	0.009484	0.013873
	55.777	0.645	0.61		55.777	0.009379	0.01395
	55.83	0.646	0.611		55.83	0.00927	0.014023
	55.884	0.646	0.611		55.884	0.009159	0.014092
	55.937	0.646	0.612		55.937	0.009046	0.014158
	55.991	0.645	0.613		55.991	0.00893	0.01422
	56.044	0.645	0.614		56.044	0.008812	0.014278
	56.098	0.646	0.615		56.098	0.008692	0.014332
	56.151	0.647	0.615		56.151	0.008569	0.014381
	56.205	0.649	0.615		56.205	0.008445	0.014427
	56.259	0.648	0.618		56.259	0.008319	0.014468
	56.312	0.648	0.618		56.312	0.008191	0.014505
	56.366	0.65	0.618		56.366	0.008061	0.014537
	56.419	0.651	0.619		56.419	0.00793	0.014565
	56.473	0.65	0.621		56.473	0.007797	0.014588
	56.526	0.651	0.623		56.526	0.007663	0.014607
	56.58	0.652	0.623		56.58	0.007528	0.01462
	56.634	0.652	0.623		56.634	0.007392	0.014629
	56.687	0.652	0.624		56.687	0.007255	0.014634
	56.741	0.653	0.626		56.741	0.007117	0.014633
	56.794	0.653	0.626		56.794	0.006979	0.014628
	56.848	0.654	0.628		56.848	0.00684	0.014617
	56.901	0.654	0.628		56.901	0.0067	0.014602
	56.955	0.655	0.631		56.955	0.00656	0.014581
	57.008	0.655	0.63		57.008	0.006419	0.014556
	57.062	0.656	0.631		57.062	0.006279	0.014525
	57.116	0.656	0.633		57.116	0.006139	0.01449
	57.169	0.655	0.633		57.169	0.005998	0.01445
	57.223	0.655	0.634		57.223	0.005858	0.014404
	57.276	0.656	0.635		57.276	0.005719	0.014354
	57.33	0.657	0.635		57.33	0.00558	0.014298
	57.383	0.657	0.635		57.383	0.005442	0.014238
	57.437	0.658	0.637		57.437	0.005304	0.014173
	57.49	0.657	0.639		57.49	0.005167	0.014102
	57.544	0.657	0.641		57.544	0.005032	0.014027
	57.598	0.657	0.638		57.598	0.004897	0.013948
	57.651	0.658	0.64		57.651	0.004764	0.013863
	57.705	0.659	0.641		57.705	0.004632	0.013774
	57.758	0.658	0.642		57.758	0.004502	0.01368
	57.812	0.658	0.644		57.812	0.004373	0.013581
	57.865	0.658	0.645		57.865	0.004246	0.013478
	57.919	0.659	0.645		57.919	0.00412	0.013371
	57.972	0.659	0.645		57.972	0.003997	0.013259
	58.026	0.658	0.646		58.026	0.003875	0.013143
	58.08	0.658	0.648		58.08	0.003755	0.013022
	58.133	0.661	0.648		58.133	0.003638	0.012898
	58.187	0.66	0.649		58.187	0.003523	0.012769
	58.24	0.66	0.65		58.24	0.003409	0.012637
	58.294	0.66	0.652		58.294	0.003299	0.012501
	58.347	0.66	0.651		58.347	0.00319	0.012361
	58.401	0.659	0.651		58.401	0.003084	0.012217
	58.454	0.659	0.652		58.454	0.002981	0.01207
	58.508	0.66	0.652		58.508	0.00288	0.01192
	58.562	0.66	0.652		58.562	0.002781	0.011766
	58.615	0.66	0.654		58.615	0.002686	0.01161
	58.669	0.661	0.656		58.669	0.002593	0.01145
	58.722	0.661	0.657		58.722	0.002502	0.011288
	58.776	0.662	0.657		58.776	0.002415	0.011123
	58.829	0.658	0.658		58.829	0.00233	0.010956
	58.883	0.659	0.659		58.883	0.002248	0.010787
	58.936	0.662	0.659		58.936	0.002169	0.010616
	58.99	0.661	0.66		58.99	0.002092	0.010442
	59.044	0.66	0.661		59.044	0.002019	0.010267
	59.097	0.659	0.662		59.097	0.001948	0.010091
	59.151	0.662	0.663		59.151	0.00188	0.009913
	59.204	0.662	0.663		59.204	0.001815	0.009734
	59.258	0.661	0.663		59.258	0.001752	0.009553
	59.311	0.661	0.663		59.311	0.001693	0.009372
	59.365	0.661	0.663		59.365	0.001636	0.009191
	59.419	0.66	0.665		59.419	0.001581	0.009009
	59.472	0.659	0.663		59.472	0.00153	0.008826
	59.526	0.661	0.663		59.526	0.001481	0.008644
	59.579	0.661	0.664		59.579	0.001434	0.008462
	59.633	0.66	0.665		59.633	0.00139	0.008279
	59.686	0.661	0.665		59.686	0.001349	0.008098
	59.74	0.661	0.667		59.74	0.00131	0.007916
	59.793	0.661	0.669		59.793	0.001273	0.007736
	59.847	0.662	0.668		59.847	0.001239	0.007556
	59.901	0.661	0.667		59.901	0.001206	0.007378
	59.954	0.66	0.667		59.954	0.001176	0.0072
	60.008	0.661	0.669		60.008	0.001148	0.007024
	60.061	0.662	0.669		60.061	0.001122	0.00685
	60.115	0.661	0.669		60.115	0.001097	0.006677
	60.168	0.662	0.673		60.168	0.001075	0.006505
	60.222	0.663	0.671		60.222	0.001054	0.006336
	60.275	0.663	0.671		60.275	0.001035	0.006168
	60.329	0.662	0.67		60.329	0.001017	0.006003
	60.383	0.661	0.67		60.383	0.001001	0.005839
	60.436	0.66	0.67		60.436	0.000986	0.005678
	60.49	0.66	0.671		60.49	0.000973	0.005519
	60.543	0.661	0.672		60.543	0.00096	0.005363
	60.597	0.661	0.671		60.597	0.000949	0.005209
	60.65	0.662	0.669		60.65	0.000939	0.005058
	60.704	0.66	0.672		60.704	0.00093	0.004909
	60.757	0.66	0.672		60.757	0.000922	0.004763
	60.811	0.661	0.671		60.811	0.000915	0.00462
	60.865	0.662	0.672		60.865	0.000908	0.004479
	60.918	0.662	0.673		60.918	0.000903	0.004342
	60.972	0.662	0.673		60.972	0.000898	0.004208
	61.025	0.661	0.671		61.025	0.000894	0.004076
	61.079	0.662	0.671		61.079	0.000891	0.003948
	61.132	0.663	0.671		61.132	0.000889	0.003822
	61.186	0.663	0.672		61.186	0.000887	0.0037
	61.239	0.663	0.673		61.239	0.000886	0.003581
	61.293	0.662	0.673		61.293	0.000885	0.003465
	61.347	0.66	0.672		61.347	0.000886	0.003353
	61.4	0.661	0.674		61.4	0.000886	0.003244
	61.454	0.662	0.673		61.454	0.000887	0.003137
	61.507	0.662	0.674		61.507	0.000889	0.003035
	61.561	0.662	0.675		61.561	0.000891	0.002935
	61.614	0.664	0.674		61.614	0.000894	0.002838
	61.668	0.662	0.674		61.668	0.000897	0.002745
	61.721	0.661	0.674		61.721	0.0009	0.002655
	61.775	0.661	0.673		61.775	0.000904	0.002568
	61.829	0.663	0.674		61.829	0.000908	0.002485
	61.882	0.663	0.674		61.882	0.000912	0.002404
	61.936	0.663	0.673		61.936	0.000917	0.002326
	61.989	0.662	0.676		61.989	0.000922	0.002252
	62.043	0.662	0.674		62.043	0.000927	0.002181
	62.096	0.663	0.673		62.096	0.000933	0.002112
	62.15	0.662	0.673		62.15	0.000939	0.002047
	62.204	0.663	0.674		62.204	0.000945	0.001984
	62.257	0.663	0.671		62.257	0.000951	0.001925
	62.311	0.663	0.673		62.311	0.000957	0.001868
	62.364	0.663	0.673		62.364	0.000963	0.001814
	62.418	0.664	0.674		62.418	0.00097	0.001763
	62.471	0.665	0.675		62.471	0.000976	0.001715
	62.525	0.665	0.676		62.525	0.000982	0.00167
	62.578	0.664	0.676		62.578	0.000988	0.001627
	62.632	0.663	0.674		62.632	0.000994	0.001587
	62.686	0.663	0.674		62.686	0.001	0.001549
	62.739	0.663	0.673		62.739	0.001006	0.001514
	62.793	0.664	0.673		62.793	0.001011	0.001481
	62.846	0.665	0.675		62.846	0.001016	0.00145
	62.9	0.664	0.674		62.9	0.001021	0.001422
	62.953	0.664	0.674		62.953	0.001026	0.001395
	63.007	0.664	0.675		63.007	0.001031	0.001371
	63.06	0.664	0.676		63.06	0.001035	0.001348
	63.114	0.664	0.675		63.114	0.001039	0.001327
	63.168	0.663	0.674		63.168	0.001042	0.001309
	63.221	0.663	0.674		63.221	0.001046	0.001291
	63.275	0.663	0.674		63.275	0.001049	0.001276
	63.328	0.664	0.676		63.328	0.001051	0.001261
	63.382	0.665	0.677		63.382	0.001054	0.001249
	63.435	0.664	0.675		63.435	0.001056	0.001238
	63.489	0.665	0.676		63.489	0.001058	0.001228
	63.542	0.665	0.677		63.542	0.001059	0.001219
	63.596	0.664	0.676		63.596	0.001061	0.001211
	63.65	0.663	0.675		63.65	0.001062	0.001205
	63.703	0.665	0.675		63.703	0.001063	0.001199
	63.757	0.665	0.675		63.757	0.001064	0.001195
	63.81	0.665	0.675		63.81	0.001064	0.001191
	63.864	0.665	0.675		63.864	0.001065	0.001188
	63.917	0.664	0.675		63.917	0.001066	0.001185
	63.971	0.665	0.675		63.971	0.001066	0.001184
	64.024	0.664	0.677		64.024	0.001067	0.001183
	64.078	0.666	0.678		64.078	0.001068	0.001182
	64.132	0.666	0.677		64.132	0.001068	0.001182
	64.185	0.665	0.677		64.185	0.001069	0.001182
	64.239	0.664	0.675		64.239	0.00107	0.001183
	64.292	0.663	0.677		64.292	0.001072	0.001184
	64.346	0.665	0.676		64.346	0.001074	0.001185
	64.399	0.664	0.676		64.399	0.001076	0.001186
	64.453	0.665	0.677		64.453	0.001078	0.001188
	64.507	0.665	0.676		64.507	0.00108	0.00119
	64.56	0.666	0.677		64.56	0.001083	0.001193
	64.614	0.667	0.676		64.614	0.001087	0.001195
	64.667	0.665	0.675		64.667	0.001091	0.001198
	64.721	0.666	0.677		64.721	0.001095	0.001201
	64.774	0.665	0.675		64.774	0.001099	0.001205
	64.828	0.667	0.677		64.828	0.001104	0.001208
	64.881	0.667	0.678		64.881	0.00111	0.001212
	64.935	0.665	0.676		64.935	0.001115	0.001216
	64.989	0.665	0.676		64.989	0.001121	0.00122
	65.042	0.667	0.676		65.042	0.001128	0.001224
	65.096	0.667	0.677		65.096	0.001135	0.001229
	65.149	0.666	0.678		65.149	0.001142	0.001233
	65.203	0.665	0.677		65.203	0.001149	0.001238
	65.256	0.666	0.675		65.256	0.001157	0.001243
	65.31	0.665	0.677		65.31	0.001164	0.001248
	65.363	0.666	0.677		65.363	0.001172	0.001254
	65.417	0.667	0.678		65.417	0.00118	0.001259
	65.471	0.668	0.679		65.471	0.001188	0.001265
	65.524	0.666	0.678		65.524	0.001196	0.00127
	65.578	0.666	0.677		65.578	0.001204	0.001276
	65.631	0.666	0.676		65.631	0.001212	0.001283
	65.685	0.667	0.677		65.685	0.00122	0.001289
	65.738	0.667	0.678		65.738	0.001228	0.001295
	65.792	0.667	0.678		65.792	0.001235	0.001302
	65.845	0.667	0.677		65.845	0.001242	0.001308
	65.899	0.666	0.68		65.899	0.001249	0.001315
	65.953	0.669	0.679		65.953	0.001256	0.001321
	66.006	0.667	0.678		66.006	0.001262	0.001328
	66.06	0.667	0.678		66.06	0.001269	0.001335
	66.113	0.667	0.678		66.113	0.001274	0.001341
	66.167	0.668	0.68		66.167	0.00128	0.001347
	66.22	0.666	0.679		66.22	0.001285	0.001354
	66.274	0.666	0.679		66.274	0.001289	0.00136
	66.327	0.666	0.678		66.327	0.001293	0.001366
	66.381	0.667	0.678		66.381	0.001297	0.001371
	66.435	0.667	0.679		66.435	0.001301	0.001376
	66.488	0.668	0.68		66.488	0.001303	0.001382
	66.542	0.668	0.681		66.542	0.001306	0.001386
	66.595	0.667	0.678		66.595	0.001308	0.001391
	66.649	0.668	0.679		66.649	0.00131	0.001395
	66.702	0.668	0.679		66.702	0.001311	0.001399
	66.756	0.668	0.679		66.756	0.001312	0.001402
	66.809	0.668	0.679		66.809	0.001313	0.001405
	66.863	0.668	0.68		66.863	0.001313	0.001408
	66.917	0.669	0.679		66.917	0.001313	0.00141
	66.97	0.67	0.678		66.97	0.001312	0.001412
	67.024	0.668	0.679		67.024	0.001312	0.001414
	67.077	0.667	0.679		67.077	0.001311	0.001415
	67.131	0.668	0.68		67.131	0.00131	0.001415
	67.184	0.668	0.68		67.184	0.001308	0.001416
	67.238	0.669	0.681		67.238	0.001307	0.001415
	67.292	0.668	0.683		67.292	0.001305	0.001415
	67.345	0.67	0.681		67.345	0.001303	0.001414
	67.399	0.669	0.679		67.399	0.001301	0.001412
	67.452	0.668	0.68		67.452	0.001299	0.00141
	67.506	0.667	0.681		67.506	0.001297	0.001408
	67.559	0.667	0.68		67.559	0.001294	0.001406
	67.613	0.669	0.681		67.613	0.001292	0.001403
	67.666	0.67	0.68		67.666	0.001289	0.001399
	67.72	0.67	0.679		67.72	0.001286	0.001396
	67.774	0.669	0.681		67.774	0.001283	0.001392
	67.827	0.669	0.683		67.827	0.00128	0.001388
	67.881	0.67	0.679		67.881	0.001278	0.001384
	67.934	0.67	0.68		67.934	0.001275	0.00138
	67.988	0.67	0.681		67.988	0.001272	0.001375
	68.041	0.67	0.68		68.041	0.001269	0.00137
	68.095	0.67	0.682		68.095	0.001266	0.001366
	68.148	0.672	0.681		68.148	0.001263	0.001361
	68.202	0.671	0.681		68.202	0.00126	0.001356
	68.256	0.67	0.68		68.256	0.001257	0.001351
	68.309	0.67	0.681		68.309	0.001254	0.001346
	68.363	0.67	0.682		68.363	0.00125	0.001342
	68.416	0.67	0.683		68.416	0.001247	0.001337
	68.47	0.67	0.684		68.47	0.001243	0.001333
	68.523	0.671	0.684		68.523	0.00124	0.001328
	68.577	0.673	0.683		68.577	0.001236	0.001324
	68.63	0.67	0.684		68.63	0.001232	0.00132
	68.684	0.67	0.683		68.684	0.001227	0.001316
	68.738	0.671	0.683		68.738	0.001223	0.001313
	68.791	0.671	0.682		68.791	0.001218	0.001309
	68.845	0.67	0.683		68.845	0.001213	0.001306
	68.898	0.671	0.681		68.898	0.001208	0.001303
	68.952	0.671	0.682		68.952	0.001203	0.001299
	69.005	0.671	0.685		69.005	0.001197	0.001296
	69.059	0.671	0.684		69.059	0.001192	0.001293
	69.112	0.671	0.683		69.112	0.001186	0.00129
	69.166	0.671	0.684		69.166	0.00118	0.001287
	69.22	0.671	0.683		69.22	0.001174	0.001284
	69.273	0.671	0.681		69.273	0.001168	0.001281
	69.327	0.672	0.681		69.327	0.001161	0.001278
	69.38	0.672	0.684		69.38	0.001155	0.001274
	69.434	0.671	0.684		69.434	0.001149	0.001271
	69.487	0.672	0.683		69.487	0.001142	0.001267
	69.541	0.672	0.683		69.541	0.001136	0.001263
	69.594	0.672	0.684		69.594	0.001129	0.001259
	69.648	0.671	0.683		69.648	0.001123	0.001254
	69.702	0.672	0.683		69.702	0.001116	0.001249
	69.755	0.672	0.683		69.755	0.00111	0.001244
	69.809	0.673	0.683		69.809	0.001104	0.001239
	69.862	0.673	0.683		69.862	0.001098	0.001233
	69.916	0.672	0.683		69.916	0.001092	0.001227
	69.969	0.672	0.684		69.969	0.001086	0.001221
	70.023	0.671	0.683		70.023	0.001081	0.001215
	70.077	0.671	0.685		70.077	0.001075	0.001208
	70.13	0.672	0.685		70.13	0.001071	0.001201
	70.184	0.672	0.685		70.184	0.001066	0.001194
	70.237	0.673	0.685		70.237	0.001062	0.001187
	70.291	0.672	0.684		70.291	0.001058	0.001179
	70.344	0.672	0.683		70.344	0.001055	0.001172
	70.398	0.672	0.683		70.398	0.001052	0.001165
	70.451	0.672	0.686		70.451	0.00105	0.001158
	70.505	0.673	0.688		70.505	0.001048	0.001151
	70.559	0.673	0.685		70.559	0.001046	0.001145
	70.612	0.672	0.684		70.612	0.001045	0.001138
	70.666	0.675	0.684		70.666	0.001044	0.001133
	70.719	0.674	0.683		70.719	0.001044	0.001127
	70.773	0.672	0.684		70.773	0.001044	0.001122
	70.826	0.672	0.683		70.826	0.001045	0.001117
	70.88	0.672	0.685		70.88	0.001046	0.001114
	70.933	0.672	0.685		70.933	0.001048	0.00111
	70.987	0.672	0.685		70.987	0.00105	0.001107
	71.041	0.672	0.685		71.041	0.001052	0.001105
	71.094	0.672	0.683		71.094	0.001055	0.001103
	71.148	0.675	0.684		71.148	0.001058	0.001103
	71.201	0.674	0.684		71.201	0.001061	0.001102
	71.255	0.675	0.686		71.255	0.001065	0.001103
	71.308	0.675	0.685		71.308	0.001068	0.001104
	71.362	0.674	0.684		71.362	0.001072	0.001105
	71.415	0.673	0.686		71.415	0.001076	0.001107
	71.469	0.673	0.684		71.469	0.00108	0.00111
	71.523	0.673	0.684		71.523	0.001085	0.001113
	71.576	0.673	0.685		71.576	0.001089	0.001117
	71.63	0.674	0.685		71.63	0.001093	0.001122
	71.683	0.674	0.686		71.683	0.001097	0.001127
	71.737	0.674	0.687		71.737	0.0011	0.001132
	71.79	0.675	0.685		71.79	0.001104	0.001138
	71.844	0.675	0.686		71.844	0.001107	0.001144
	71.897	0.676	0.686		71.897	0.001111	0.001151
	71.951	0.675	0.687		71.951	0.001114	0.001158
	72.005	0.672	0.687		72.005	0.001116	0.001165
	72.058	0.673	0.685		72.058	0.001119	0.001172
	72.112	0.674	0.686		72.112	0.001121	0.00118
	72.165	0.674	0.688		72.165	0.001123	0.001187
	72.219	0.673	0.686		72.219	0.001125	0.001195
	72.272	0.674	0.686		72.272	0.001126	0.001203
	72.326	0.674	0.687		72.326	0.001127	0.001212
	72.379	0.674	0.687		72.379	0.001128	0.00122
	72.433	0.674	0.687		72.433	0.001129	0.001228
	72.487	0.674	0.686		72.487	0.00113	0.001237
	72.54	0.676	0.687		72.54	0.00113	0.001246
	72.594	0.674	0.687		72.594	0.001131	0.001254
	72.647	0.673	0.687		72.647	0.001131	0.001263
	72.701	0.675	0.687		72.701	0.001131	0.001272
	72.754	0.675	0.686		72.754	0.001131	0.001281
	72.808	0.676	0.687		72.808	0.001131	0.00129
	72.862	0.675	0.687		72.862	0.00113	0.001298
	72.915	0.675	0.686		72.915	0.00113	0.001307
	72.969	0.676	0.687		72.969	0.00113	0.001316
	73.022	0.675	0.687		73.022	0.001129	0.001325
	73.076	0.676	0.687		73.076	0.001129	0.001334
	73.129	0.675	0.686		73.129	0.001128	0.001343
	73.183	0.677	0.687		73.183	0.001128	0.001352
	73.236	0.676	0.688		73.236	0.001127	0.001361
	73.29	0.674	0.687		73.29	0.001127	0.001369
	73.344	0.674	0.689		73.344	0.001126	0.001378
	73.397	0.677	0.688		73.397	0.001125	0.001387
	73.451	0.676	0.685		73.451	0.001124	0.001395
	73.504	0.675	0.686		73.504	0.001123	0.001404
	73.558	0.675	0.687		73.558	0.001122	0.001412
	73.611	0.675	0.687		73.611	0.001121	0.00142
	73.665	0.677	0.688		73.665	0.00112	0.001428
	73.718	0.677	0.688		73.718	0.001119	0.001436
	73.772	0.676	0.687		73.772	0.001117	0.001444
	73.826	0.676	0.689		73.826	0.001116	0.001452
	73.879	0.676	0.687		73.879	0.001114	0.001459
	73.933	0.677	0.688		73.933	0.001113	0.001467
	73.986	0.678	0.688		73.986	0.001111	0.001474
	74.04	0.677	0.688		74.04	0.001109	0.001481
	74.093	0.677	0.689		74.093	0.001107	0.001488
	74.147	0.678	0.69		74.147	0.001105	0.001495
	74.2	0.678	0.689		74.2	0.001103	0.001501
	74.254	0.677	0.689		74.254	0.001101	0.001507
	74.308	0.677	0.69		74.308	0.001099	0.001513
	74.361	0.677	0.691		74.361	0.001097	0.001519
	74.415	0.677	0.689		74.415	0.001094	0.001525
	74.468	0.677	0.687		74.468	0.001092	0.00153
	74.522	0.677	0.689		74.522	0.00109	0.001536
	74.575	0.678	0.69		74.575	0.001087	0.001541
	74.629	0.678	0.69		74.629	0.001085	0.001545
	74.682	0.68	0.689		74.682	0.001082	0.00155
	74.736	0.679	0.688		74.736	0.00108	0.001554
	74.79	0.677	0.688		74.79	0.001077	0.001558
	74.843	0.678	0.69		74.843	0.001075	0.001561
	74.897	0.678	0.69		74.897	0.001072	0.001564
	74.95	0.677	0.69		74.95	0.00107	0.001567
	75.004	0.678	0.69		75.004	0.001068	0.00157
	75.057	0.678	0.689		75.057	0.001065	0.001572
	75.111	0.676	0.689		75.111	0.001063	0.001573
	75.164	0.677	0.691		75.164	0.00106	0.001575
	75.218	0.677	0.692		75.218	0.001058	0.001575
	75.272	0.676	0.691		75.272	0.001055	0.001576
	75.325	0.677	0.69		75.325	0.001053	0.001576
	75.379	0.678	0.69		75.379	0.00105	0.001576
	75.432	0.678	0.692		75.432	0.001047	0.001575
	75.486	0.677	0.691		75.486	0.001045	0.001574
	75.539	0.678	0.69		75.539	0.001042	0.001573
	75.593	0.679	0.691		75.593	0.001039	0.001571
	75.647	0.678	0.692		75.647	0.001036	0.00157
	75.7	0.678	0.692		75.7	0.001034	0.001568
	75.754	0.677	0.691		75.754	0.001031	0.001566
	75.807	0.677	0.692		75.807	0.001027	0.001563
	75.861	0.68	0.691		75.861	0.001024	0.001561
	75.914	0.68	0.692		75.914	0.001021	0.001559
	75.968	0.679	0.692		75.968	0.001018	0.001556
	76.021	0.68	0.694		76.021	0.001015	0.001554
	76.075	0.678	0.692		76.075	0.001011	0.001551
	76.129	0.678	0.691		76.129	0.001008	0.001549
	76.182	0.68	0.69		76.182	0.001005	0.001546
	76.236	0.68	0.692		76.236	0.001001	0.001544
	76.289	0.679	0.694		76.289	0.000998	0.001542
	76.343	0.679	0.693		76.343	0.000994	0.00154
	76.396	0.679	0.694		76.396	0.000991	0.001538
	76.45	0.68	0.693		76.45	0.000987	0.001536
	76.503	0.678	0.692		76.503	0.000984	0.001534
	76.557	0.68	0.693		76.557	0.00098	0.001532
	76.611	0.679	0.693		76.611	0.000977	0.00153
	76.664	0.678	0.691		76.664	0.000973	0.001529
	76.718	0.678	0.694		76.718	0.000969	0.001527
	76.771	0.68	0.693		76.771	0.000966	0.001526
	76.825	0.679	0.694		76.825	0.000963	0.001525
	76.878	0.679	0.694		76.878	0.000959	0.001524
	76.932	0.68	0.694		76.932	0.000956	0.001523
	76.985	0.678	0.694		76.985	0.000953	0.001521
	77.039	0.68	0.693		77.039	0.00095	0.00152
	77.093	0.679	0.694		77.093	0.000947	0.001519
	77.146	0.678	0.694		77.146	0.000944	0.001517
	77.2	0.679	0.694		77.2	0.000941	0.001516
	77.253	0.682	0.694		77.253	0.000938	0.001514
	77.307	0.68	0.694		77.307	0.000936	0.001513
	77.36	0.681	0.695		77.36	0.000933	0.001511
	77.414	0.679	0.695		77.414	0.000931	0.001509
	77.467	0.678	0.694		77.467	0.000928	0.001506
	77.521	0.679	0.693		77.521	0.000926	0.001504
	77.575	0.679	0.694		77.575	0.000923	0.001502
	77.628	0.681	0.694		77.628	0.000921	0.001499
	77.682	0.68	0.693		77.682	0.000919	0.001496
	77.735	0.681	0.695		77.735	0.000917	0.001493
	77.789	0.681	0.693		77.789	0.000915	0.00149
	77.842	0.681	0.694		77.842	0.000913	0.001487
	77.896	0.681	0.695		77.896	0.000911	0.001484
	77.95	0.681	0.694		77.95	0.000909	0.001481
	78.003	0.682	0.693		78.003	0.000907	0.001478
	78.057	0.682	0.694		78.057	0.000906	0.001474
	78.11	0.681	0.695		78.11	0.000904	0.001471
	78.164	0.68	0.694		78.164	0.000903	0.001468
	78.217	0.681	0.694		78.217	0.000902	0.001465
	78.271	0.682	0.695		78.271	0.000901	0.001462
	78.324	0.681	0.695		78.324	0.0009	0.001459
	78.378	0.681	0.696		78.378	0.000899	0.001456
	78.432	0.682	0.696		78.432	0.000898	0.001454
	78.485	0.682	0.696		78.485	0.000897	0.001451
	78.539	0.682	0.694		78.539	0.000897	0.001449
	78.592	0.681	0.697		78.592	0.000897	0.001447
	78.646	0.68	0.696		78.646	0.000896	0.001445
	78.699	0.68	0.694		78.699	0.000896	0.001444
	78.753	0.68	0.695		78.753	0.000896	0.001443
	78.806	0.682	0.696		78.806	0.000896	0.001442
	78.86	0.682	0.695		78.86	0.000897	0.001442
	78.914	0.681	0.695		78.914	0.000897	0.001441
	78.967	0.68	0.695		78.967	0.000898	0.001442
	79.021	0.682	0.696		79.021	0.000898	0.001442
	79.074	0.683	0.696		79.074	0.000899	0.001443
	79.128	0.681	0.696		79.128	0.0009	0.001444
	79.181	0.681	0.698		79.181	0.000901	0.001446
	79.235	0.68	0.697		79.235	0.000903	0.001447
	79.288	0.681	0.697		79.288	0.000904	0.00145
	79.342	0.682	0.698		79.342	0.000906	0.001452
	79.396	0.682	0.697		79.396	0.000907	0.001455
	79.449	0.682	0.697		79.449	0.000909	0.001458
	79.503	0.682	0.697		79.503	0.000911	0.001461
	79.556	0.682	0.697		79.556	0.000912	0.001465
	79.61	0.682	0.699		79.61	0.000914	0.001469
	79.663	0.683	0.699		79.663	0.000916	0.001473
	79.717	0.684	0.7		79.717	0.000918	0.001477
	79.77	0.683	0.699		79.77	0.00092	0.001482
	79.824	0.683	0.697		79.824	0.000922	0.001487
	79.878	0.682	0.694		79.878	0.000924	0.001491
	79.931	0.682	0.696		79.931	0.000927	0.001496
	79.985	0.682	0.699		79.985	0.000929	0.0015
	80.038	0.683	0.699		80.038	0.000931	0.001505
	80.092	0.682	0.698		80.092	0.000934	0.00151
	80.145	0.681	0.697		80.145	0.000936	0.001514
	80.199	0.68	0.696		80.199	0.000938	0.001518
	80.252	0.681	0.696		80.252	0.000941	0.001523
	80.306	0.681	0.697		80.306	0.000943	0.001527
	80.36	0.682	0.698		80.36	0.000946	0.00153
	80.413	0.682	0.698		80.413	0.000948	0.001534
	80.467	0.683	0.699		80.467	0.00095	0.001537
	80.52	0.685	0.701		80.52	0.000953	0.00154
	80.574	0.684	0.696		80.574	0.000955	0.001543
	80.627	0.685	0.698		80.627	0.000957	0.001546
	80.681	0.683	0.701		80.681	0.000959	0.001548
	80.735	0.684	0.701		80.735	0.000961	0.00155
	80.788	0.683	0.701		80.788	0.000963	0.001552
	80.842	0.683	0.7		80.842	0.000965	0.001553
	80.895	0.684	0.699		80.895	0.000967	0.001555
	80.949	0.682	0.699		80.949	0.000969	0.001556
	81.002	0.685	0.699		81.002	0.000971	0.001557
	81.056	0.683	0.699		81.056	0.000972	0.001557
	81.109	0.681	0.7		81.109	0.000974	0.001558
	81.163	0.681	0.701		81.163	0.000975	0.001558
	81.217	0.684	0.7		81.217	0.000976	0.001558
	81.27	0.683	0.699		81.27	0.000977	0.001558
	81.324	0.683	0.698		81.324	0.000978	0.001558
	81.377	0.683	0.698		81.377	0.000979	0.001558
	81.431	0.683	0.699		81.431	0.000979	0.001558
	81.484	0.684	0.7		81.484	0.00098	0.001558
	81.538	0.684	0.7		81.538	0.00098	0.001558
	81.591	0.684	0.7		81.591	0.00098	0.001558
	81.645	0.684	0.701		81.645	0.00098	0.001558
	81.699	0.684	0.7		81.699	0.00098	0.001558
	81.752	0.684	0.699		81.752	0.00098	0.001559
	81.806	0.684	0.7		81.806	0.00098	0.00156
	81.859	0.685	0.7		81.859	0.000979	0.001561
	81.913	0.684	0.699		81.913	0.000979	0.001563
	81.966	0.683	0.701		81.966	0.000978	0.001565
	82.02	0.683	0.701		82.02	0.000977	0.001567
	82.073	0.684	0.7		82.073	0.000977	0.001569
	82.127	0.685	0.7		82.127	0.000976	0.001572
	82.181	0.684	0.702		82.181	0.000975	0.001576
	82.234	0.684	0.703		82.234	0.000974	0.001579
	82.288	0.684	0.701		82.288	0.000972	0.001583
	82.341	0.682	0.702		82.341	0.000971	0.001588
	82.395	0.687	0.701		82.395	0.00097	0.001592
	82.448	0.685	0.7		82.448	0.000969	0.001598
	82.502	0.685	0.701		82.502	0.000967	0.001603
	82.555	0.686	0.704		82.555	0.000966	0.001609
	82.609	0.687	0.701		82.609	0.000964	0.001615
	82.663	0.686	0.701		82.663	0.000962	0.001622
	82.716	0.687	0.702		82.716	0.000961	0.001629
	82.77	0.686	0.702		82.77	0.000959	0.001637
	82.823	0.685	0.701		82.823	0.000957	0.001645
	82.877	0.685	0.702		82.877	0.000955	0.001654
	82.93	0.685	0.702		82.93	0.000953	0.001663
	82.984	0.687	0.702		82.984	0.000951	0.001672
	83.037	0.686	0.701		83.037	0.000949	0.001682
	83.091	0.686	0.702		83.091	0.000947	0.001693
	83.145	0.686	0.704		83.145	0.000945	0.001704
	83.198	0.687	0.705		83.198	0.000943	0.001715
	83.252	0.685	0.705		83.252	0.00094	0.001727
	83.305	0.685	0.706		83.305	0.000938	0.001739
	83.359	0.686	0.702		83.359	0.000936	0.001752
	83.412	0.687	0.701		83.412	0.000933	0.001764
	83.466	0.686	0.703		83.466	0.00093	0.001778
	83.52	0.687	0.704		83.52	0.000927	0.001791
	83.573	0.686	0.704		83.573	0.000924	0.001804
	83.627	0.685	0.702		83.627	0.000921	0.001818
	83.68	0.686	0.704		83.68	0.000918	0.001832
	83.734	0.687	0.704		83.734	0.000915	0.001846
	83.787	0.685	0.705		83.787	0.000912	0.00186
	83.841	0.686	0.704		83.841	0.000909	0.001874
	83.894	0.687	0.705		83.894	0.000906	0.001889
	83.948	0.685	0.702		83.948	0.000904	0.001902
	84.002	0.684	0.702		84.002	0.000901	0.001916
	84.055	0.685	0.703		84.055	0.000898	0.00193
	84.109	0.687	0.705		84.109	0.000896	0.001943
	84.162	0.686	0.706		84.162	0.000894	0.001956
	84.216	0.685	0.706		84.216	0.000892	0.001969
	84.269	0.687	0.703		84.269	0.000891	0.001982
	84.323	0.687	0.705		84.323	0.00089	0.001994
	84.376	0.685	0.704		84.376	0.000889	0.002006
	84.43	0.688	0.705		84.43	0.000888	0.002017
	84.484	0.686	0.705		84.484	0.000888	0.002028
	84.537	0.686	0.704		84.537	0.000889	0.002038
	84.591	0.685	0.705		84.591	0.00089	0.002048
	84.644	0.686	0.706		84.644	0.000891	0.002058
	84.698	0.687	0.706		84.698	0.000893	0.002067
	84.751	0.688	0.706		84.751	0.000895	0.002076
	84.805	0.689	0.706		84.805	0.000898	0.002085
	84.858	0.688	0.705		84.858	0.000902	0.002094
	84.912	0.687	0.705		84.912	0.000906	0.002102
	84.966	0.686	0.704		84.966	0.00091	0.00211
	85.019	0.686	0.707		85.019	0.000915	0.002118
	85.073	0.689	0.706		85.073	0.000921	0.002126
	85.126	0.688	0.707		85.126	0.000927	0.002135
	85.18	0.686	0.705		85.18	0.000934	0.002143
	85.233	0.686	0.706		85.233	0.000941	0.002151
	85.287	0.686	0.706		85.287	0.000949	0.00216
	85.34	0.687	0.706		85.34	0.000956	0.002169
	85.394	0.688	0.707		85.394	0.000965	0.002178
	85.448	0.688	0.707		85.448	0.000973	0.002188
	85.501	0.687	0.707		85.501	0.000982	0.002198
	85.555	0.688	0.707		85.555	0.000991	0.002208
	85.608	0.687	0.708		85.608	0.001	0.002219
	85.662	0.687	0.709		85.662	0.001009	0.00223
	85.715	0.687	0.708		85.715	0.001018	0.002241
	85.769	0.687	0.708		85.769	0.001027	0.002253
	85.822	0.686	0.707		85.822	0.001037	0.002266
	85.876	0.687	0.708		85.876	0.001046	0.002279
	85.93	0.688	0.709		85.93	0.001055	0.002292
	85.983	0.689	0.708		85.983	0.001064	0.002306
	86.037	0.688	0.708		86.037	0.001072	0.00232
	86.09	0.69	0.708		86.09	0.001081	0.002334
	86.144	0.688	0.708		86.144	0.001089	0.002349
	86.197	0.687	0.709		86.197	0.001097	0.002364
	86.251	0.688	0.709		86.251	0.001105	0.00238
	86.305	0.688	0.709		86.305	0.001112	0.002395
	86.358	0.689	0.709		86.358	0.00112	0.002411
	86.412	0.689	0.708		86.412	0.001126	0.002428
	86.465	0.689	0.708		86.465	0.001133	0.002444
	86.519	0.689	0.708		86.519	0.00114	0.00246
	86.572	0.688	0.712		86.572	0.001146	0.002477
	86.626	0.689	0.711		86.626	0.001151	0.002493
	86.679	0.688	0.71		86.679	0.001155	0.002509
	86.733	0.689	0.712		86.733	0.001159	0.002524
	86.787	0.688	0.714		86.787	0.001163	0.00254
	86.84	0.688	0.709		86.84	0.001167	0.002555
	86.894	0.688	0.713		86.894	0.001171	0.00257
	86.947	0.688	0.712		86.947	0.001175	0.002585
	87.001	0.689	0.712		87.001	0.001179	0.0026
	87.054	0.689	0.711		87.054	0.001183	0.002614
	87.108	0.689	0.71		87.108	0.001188	0.002628
	87.161	0.688	0.712		87.161	0.001192	0.002642
	87.215	0.688	0.712		87.215	0.001196	0.002656
	87.269	0.689	0.712		87.269	0.0012	0.00267
	87.322	0.689	0.712		87.322	0.001205	0.002684
	87.376	0.69	0.713		87.376	0.001209	0.002698
	87.429	0.691	0.711		87.429	0.001213	0.002711
	87.483	0.69	0.712		87.483	0.001218	0.002724
	87.536	0.691	0.711		87.536	0.001222	0.002738
	87.59	0.688	0.711		87.59	0.001227	0.002751
	87.643	0.691	0.712		87.643	0.001231	0.002764
	87.697	0.689	0.712		87.697	0.001236	0.002777
	87.751	0.688	0.712		87.751	0.001241	0.00279
	87.804	0.69	0.713		87.804	0.001245	0.002803
	87.858	0.691	0.711		87.858	0.00125	0.002816
	87.911	0.69	0.71		87.911	0.001254	0.002829
	87.965	0.69	0.712		87.965	0.001259	0.002842
	88.018	0.692	0.712		88.018	0.001263	0.002855
	88.072	0.692	0.712		88.072	0.001268	0.002868
	88.125	0.688	0.715		88.125	0.001273	0.002881
	88.179	0.692	0.714		88.179	0.001277	0.002894
	88.233	0.691	0.713		88.233	0.001282	0.002907
	88.286	0.689	0.713		88.286	0.001286	0.002919
	88.34	0.691	0.716		88.34	0.001291	0.002932
	88.393	0.69	0.715		88.393	0.001295	0.002945
	88.447	0.691	0.717		88.447	0.001299	0.002958
	88.5	0.69	0.716		88.5	0.001304	0.002971
	88.554	0.694	0.716		88.554	0.001308	0.002984
	88.607	0.692	0.715		88.607	0.001312	0.002997
	88.661	0.692	0.714		88.661	0.001317	0.00301
	88.715	0.69	0.716		88.715	0.001321	0.003024
	88.768	0.692	0.716		88.768	0.001325	0.003037
	88.822	0.69	0.717		88.822	0.001329	0.00305
	88.875	0.693	0.716		88.875	0.001334	0.003063
	88.929	0.69	0.714		88.929	0.001338	0.003076
	88.982	0.691	0.717		88.982	0.001342	0.00309
	89.036	0.692	0.716		89.036	0.001346	0.003103
	89.09	0.692	0.717		89.09	0.00135	0.003116
	89.143	0.692	0.717		89.143	0.001354	0.00313
	89.197	0.692	0.715		89.197	0.001357	0.003143
	89.25	0.692	0.718		89.25	0.001361	0.003156
	89.304	0.693	0.719		89.304	0.001365	0.00317
	89.357	0.692	0.717		89.357	0.001369	0.003183
	89.411	0.692	0.718		89.411	0.001373	0.003197
	89.464	0.69	0.718		89.464	0.001376	0.00321
	89.518	0.692	0.718		89.518	0.00138	0.003224
	89.572	0.693	0.718		89.572	0.001383	0.003238
	89.625	0.691	0.716		89.625	0.001387	0.003251
	89.679	0.693	0.721		89.679	0.001391	0.003265
	89.732	0.692	0.719		89.732	0.001394	0.003279
	89.786	0.693	0.721		89.786	0.001397	0.003292
	89.839	0.694	0.719		89.839	0.001401	0.003306
	89.893	0.694	0.72		89.893	0.001404	0.00332
	89.946	0.691	0.722		89.946	0.001408	0.003333
	90	0.693	0.723		90	0.001411	0.003347
