# Supplementary material for: Human mitochondrial carriers of the SLC25 family function as monomers exchanging substrates with a ping-pong kinetic mechanism
Source: EMBO J. 2024 Jun 27;43(16):3450–65. doi: 10.1038/s44318-024-00150-0 (PMC11329753; doi:10.1038/s44318-024-00150-0)
Supplement: Supplementary file 2 — Source data Fig. 1 [file 44318_2024_150_MOESM2_ESM.zip › Figure_1/Figure_1O/Figure_1O.xlsx]

## Sheet: Figure 1O
	Time (secs)	control			AGC2
	0	1.87698	1.6345	0.80325	-0.276248	-0.050325	0.0909043
	10	0.861352	0.57141	1.13667	5.60918	5.0129	5.28036
	20	0.552808	0.903625	0.863873	10.888	9.9871	11.7028
	30	0.977056	1.10295	1.15183	14.3274	14.2985	16.7763
	40	0.9642	0.770739	1.39432	17.9223	18.5633	20.608
	50	0.83564	0.770739	1.00027	24.5373	23.0685	24.2658
	60	0.848496	1.20926	1.0609	27.4957	28.0565	28.6522
	90	1.09276	1.36873	1.3337	39.3632	36.8943	42.1282
	150	1.2856	1.43517	1.63681	53.9994	53.5959	59.9665
