# Supplementary material for: Human mitochondrial carriers of the SLC25 family function as monomers exchanging substrates with a ping-pong kinetic mechanism
Source: EMBO J. 2024 Jun 27;43(16):3450–65. doi: 10.1038/s44318-024-00150-0 (PMC11329753; doi:10.1038/s44318-024-00150-0)
Supplement: Supplementary file 2 — Source data Fig. 1 [file 44318_2024_150_MOESM2_ESM.zip › Figure_1/Figure_1H/Figure_1H.xlsx]

## Sheet: Figure 1H
	No internal						+1 mM citrate
	1.0591	0.8215	1.2403				34.62	25.572	28.776	18.774	20.43	18.522
