# Supplementary material for: Human mitochondrial carriers of the SLC25 family function as monomers exchanging substrates with a ping-pong kinetic mechanism
Source: EMBO J. 2024 Jun 27;43(16):3450–65. doi: 10.1038/s44318-024-00150-0 (PMC11329753; doi:10.1038/s44318-024-00150-0)
Supplement: Supplementary file 2 — Source data Fig. 1 [file 44318_2024_150_MOESM2_ESM.zip › Figure_1/Figure_1F/Figure_1F.xlsx]

## Sheet: Figure 1F
	Fluorescnce ratio (350/330 nm)				dR/dT
	Temperature	hCIC	+ 10 mM citrate		Temperature	hCIC	+ 10 mM citrate
	20	0.618	0.621		20	0.001588	0.001086
	20.061	0.618	0.621		20.061	0.001582	0.00109
	20.121	0.618	0.622		20.121	0.001576	0.001094
	20.182	0.618	0.621		20.182	0.00157	0.001098
	20.243	0.619	0.621		20.243	0.001565	0.001102
	20.303	0.619	0.621		20.303	0.001559	0.001106
	20.364	0.619	0.622		20.364	0.001553	0.001109
	20.425	0.618	0.621		20.425	0.001548	0.001113
	20.485	0.619	0.621		20.485	0.001542	0.001116
	20.546	0.618	0.62		20.546	0.001537	0.00112
	20.607	0.619	0.622		20.607	0.001531	0.001123
	20.667	0.619	0.622		20.667	0.001526	0.001127
	20.728	0.619	0.622		20.728	0.00152	0.00113
	20.789	0.62	0.622		20.789	0.001515	0.001133
	20.849	0.619	0.622		20.849	0.001509	0.001136
	20.91	0.619	0.622		20.91	0.001504	0.00114
	20.971	0.62	0.622		20.971	0.001499	0.001143
	21.031	0.621	0.622		21.031	0.001494	0.001146
	21.092	0.619	0.621		21.092	0.001489	0.001148
	21.153	0.619	0.622		21.153	0.001484	0.001151
	21.213	0.621	0.622		21.213	0.001479	0.001154
	21.274	0.619	0.623		21.274	0.001474	0.001157
	21.334	0.621	0.622		21.334	0.001469	0.001159
	21.395	0.62	0.622		21.395	0.001464	0.001162
	21.456	0.62	0.623		21.456	0.001459	0.001164
	21.516	0.62	0.623		21.516	0.001454	0.001167
	21.577	0.62	0.622		21.577	0.00145	0.001169
	21.638	0.621	0.623		21.638	0.001445	0.001171
	21.698	0.62	0.622		21.698	0.00144	0.001174
	21.759	0.62	0.623		21.759	0.001436	0.001176
	21.82	0.621	0.623		21.82	0.001432	0.001178
	21.88	0.621	0.623		21.88	0.001427	0.00118
	21.941	0.621	0.623		21.941	0.001423	0.001182
	22.002	0.621	0.623		22.002	0.001419	0.001184
	22.062	0.621	0.623		22.062	0.001415	0.001185
	22.123	0.622	0.623		22.123	0.001411	0.001187
	22.184	0.622	0.623		22.184	0.001406	0.001189
	22.244	0.621	0.623		22.244	0.001403	0.001191
	22.305	0.622	0.623		22.305	0.001399	0.001192
	22.366	0.622	0.623		22.366	0.001395	0.001194
	22.426	0.622	0.623		22.426	0.001391	0.001196
	22.487	0.622	0.624		22.487	0.001387	0.001197
	22.548	0.622	0.624		22.548	0.001383	0.001199
	22.608	0.622	0.624		22.608	0.00138	0.0012
	22.669	0.622	0.624		22.669	0.001376	0.001202
	22.73	0.622	0.624		22.73	0.001372	0.001203
	22.79	0.622	0.624		22.79	0.001369	0.001205
	22.851	0.622	0.625		22.851	0.001365	0.001207
	22.912	0.622	0.624		22.912	0.001362	0.001208
	22.972	0.623	0.624		22.972	0.001358	0.00121
	23.033	0.622	0.625		23.033	0.001354	0.001212
	23.094	0.623	0.624		23.094	0.00135	0.001214
	23.154	0.623	0.624		23.154	0.001346	0.001216
	23.215	0.623	0.625		23.215	0.001342	0.001218
	23.276	0.623	0.625		23.276	0.001338	0.001221
	23.336	0.623	0.626		23.336	0.001334	0.001223
	23.397	0.623	0.626		23.397	0.00133	0.001225
	23.458	0.623	0.625		23.458	0.001326	0.001227
	23.518	0.622	0.625		23.518	0.001324	0.001227
	23.579	0.622	0.626		23.579	0.001322	0.001228
	23.64	0.622	0.626		23.64	0.001321	0.001228
	23.7	0.622	0.626		23.7	0.001319	0.001228
	23.761	0.623	0.625		23.761	0.001317	0.001228
	23.821	0.623	0.626		23.821	0.001316	0.001228
	23.882	0.623	0.625		23.882	0.001314	0.001227
	23.943	0.623	0.627		23.943	0.001312	0.001226
	24.003	0.624	0.627		24.003	0.001311	0.001226
	24.064	0.624	0.626		24.064	0.001309	0.001224
	24.125	0.624	0.626		24.125	0.001307	0.001223
	24.185	0.624	0.627		24.185	0.001305	0.001221
	24.246	0.624	0.626		24.246	0.001304	0.00122
	24.307	0.623	0.626		24.307	0.001302	0.001217
	24.367	0.623	0.626		24.367	0.0013	0.001215
	24.428	0.625	0.626		24.428	0.001299	0.001212
	24.489	0.623	0.627		24.489	0.001297	0.001209
	24.549	0.624	0.627		24.549	0.001295	0.001206
	24.61	0.624	0.626		24.61	0.001294	0.001203
	24.671	0.625	0.626		24.671	0.001292	0.001199
	24.731	0.625	0.627		24.731	0.001291	0.001195
	24.792	0.625	0.626		24.792	0.001289	0.001191
	24.853	0.625	0.627		24.853	0.001288	0.001186
	24.913	0.625	0.626		24.913	0.001287	0.001182
	24.974	0.626	0.626		24.974	0.001286	0.001177
	25.035	0.625	0.627		25.035	0.001285	0.001172
	25.095	0.624	0.626		25.095	0.001283	0.001167
	25.156	0.625	0.627		25.156	0.001283	0.001162
	25.217	0.626	0.627		25.217	0.001282	0.001157
	25.277	0.625	0.628		25.277	0.001281	0.001153
	25.338	0.625	0.628		25.338	0.00128	0.001148
	25.399	0.625	0.627		25.399	0.001279	0.001143
	25.459	0.625	0.627		25.459	0.001279	0.001138
	25.52	0.626	0.628		25.52	0.001278	0.001133
	25.581	0.626	0.628		25.581	0.001278	0.001128
	25.641	0.626	0.628		25.641	0.001277	0.001124
	25.702	0.626	0.627		25.702	0.001276	0.00112
	25.763	0.626	0.627		25.763	0.001276	0.001115
	25.823	0.626	0.629		25.823	0.001275	0.001111
	25.884	0.626	0.628		25.884	0.001275	0.001108
	25.945	0.626	0.628		25.945	0.001274	0.001104
	26.005	0.627	0.628		26.005	0.001273	0.001101
	26.066	0.627	0.627		26.066	0.001273	0.001098
	26.127	0.626	0.628		26.127	0.001272	0.001096
	26.187	0.626	0.629		26.187	0.001271	0.001093
	26.248	0.626	0.629		26.248	0.00127	0.001091
	26.308	0.627	0.629		26.308	0.001269	0.001089
	26.369	0.627	0.628		26.369	0.001268	0.001088
	26.43	0.627	0.628		26.43	0.001268	0.001087
	26.49	0.627	0.629		26.49	0.001267	0.001086
	26.551	0.627	0.629		26.551	0.001266	0.001085
	26.612	0.628	0.629		26.612	0.001265	0.001084
	26.672	0.627	0.629		26.672	0.001265	0.001084
	26.733	0.628	0.63		26.733	0.001264	0.001084
	26.794	0.628	0.63		26.794	0.001263	0.001084
	26.854	0.627	0.629		26.854	0.001263	0.001084
	26.915	0.628	0.629		26.915	0.001262	0.001084
	26.976	0.628	0.628		26.976	0.001262	0.001083
	27.036	0.628	0.628		27.036	0.001262	0.001083
	27.097	0.627	0.629		27.097	0.001262	0.001083
	27.158	0.627	0.63		27.158	0.001262	0.001083
	27.218	0.627	0.629		27.218	0.001262	0.001083
	27.279	0.627	0.63		27.279	0.001263	0.001083
	27.34	0.627	0.629		27.34	0.001263	0.001082
	27.4	0.629	0.629		27.4	0.001264	0.001082
	27.461	0.628	0.629		27.461	0.001264	0.001081
	27.522	0.628	0.63		27.522	0.001265	0.00108
	27.582	0.629	0.63		27.582	0.001266	0.001079
	27.643	0.628	0.63		27.643	0.001266	0.001078
	27.704	0.628	0.631		27.704	0.001267	0.001077
	27.764	0.628	0.63		27.764	0.001268	0.001076
	27.825	0.628	0.631		27.825	0.001269	0.001075
	27.886	0.629	0.63		27.886	0.001269	0.001074
	27.946	0.629	0.63		27.946	0.00127	0.001073
	28.007	0.629	0.631		28.007	0.001271	0.001073
	28.068	0.629	0.631		28.068	0.001271	0.001072
	28.128	0.629	0.63		28.128	0.001272	0.001071
	28.189	0.628	0.63		28.189	0.001272	0.001071
	28.25	0.629	0.63		28.25	0.001273	0.001071
	28.31	0.629	0.631		28.31	0.001273	0.001071
	28.371	0.629	0.63		28.371	0.001273	0.001071
	28.432	0.629	0.631		28.432	0.001274	0.001071
	28.492	0.629	0.63		28.492	0.001274	0.001072
	28.553	0.629	0.63		28.553	0.001274	0.001073
	28.614	0.629	0.631		28.614	0.001274	0.001074
	28.674	0.629	0.631		28.674	0.001274	0.001075
	28.735	0.629	0.631		28.735	0.001274	0.001077
	28.795	0.63	0.631		28.795	0.001275	0.001079
	28.856	0.63	0.632		28.856	0.001275	0.001081
	28.917	0.631	0.631		28.917	0.001275	0.001084
	28.977	0.63	0.632		28.977	0.001275	0.001086
	29.038	0.63	0.63		29.038	0.001276	0.001089
	29.099	0.63	0.631		29.099	0.001277	0.001092
	29.159	0.63	0.631		29.159	0.001277	0.001095
	29.22	0.63	0.632		29.22	0.001278	0.001098
	29.281	0.631	0.632		29.281	0.001279	0.001101
	29.341	0.631	0.631		29.341	0.001281	0.001104
	29.402	0.631	0.632		29.402	0.001282	0.001107
	29.463	0.631	0.632		29.463	0.001284	0.00111
	29.523	0.63	0.632		29.523	0.001285	0.001113
	29.584	0.63	0.631		29.584	0.001287	0.001116
	29.645	0.631	0.631		29.645	0.001289	0.001119
	29.705	0.63	0.632		29.705	0.001292	0.001122
	29.766	0.631	0.633		29.766	0.001294	0.001124
	29.827	0.632	0.632		29.827	0.001296	0.001127
	29.887	0.631	0.633		29.887	0.001299	0.001129
	29.948	0.632	0.633		29.948	0.001302	0.001132
	30.009	0.632	0.633		30.009	0.001305	0.001134
	30.069	0.631	0.632		30.069	0.001308	0.001137
	30.13	0.631	0.632		30.13	0.00131	0.001139
	30.191	0.632	0.633		30.191	0.001313	0.001141
	30.251	0.632	0.633		30.251	0.001316	0.001144
	30.312	0.632	0.633		30.312	0.001319	0.001146
	30.373	0.632	0.633		30.373	0.001322	0.001148
	30.433	0.633	0.633		30.433	0.001325	0.00115
	30.494	0.632	0.632		30.494	0.001327	0.001152
	30.555	0.633	0.633		30.555	0.00133	0.001154
	30.615	0.632	0.633		30.615	0.001332	0.001156
	30.676	0.632	0.633		30.676	0.001334	0.001158
	30.737	0.633	0.633		30.737	0.001336	0.00116
	30.797	0.633	0.633		30.797	0.001337	0.001162
	30.858	0.632	0.633		30.858	0.001338	0.001164
	30.919	0.632	0.633		30.919	0.001339	0.001166
	30.979	0.633	0.633		30.979	0.00134	0.001168
	31.04	0.634	0.634		31.04	0.00134	0.00117
	31.101	0.633	0.634		31.101	0.00134	0.001172
	31.161	0.633	0.634		31.161	0.00134	0.001174
	31.222	0.632	0.634		31.222	0.001339	0.001175
	31.282	0.634	0.633		31.282	0.001338	0.001177
	31.343	0.632	0.633		31.343	0.001337	0.001179
	31.404	0.633	0.634		31.404	0.001335	0.001181
	31.464	0.633	0.635		31.464	0.001333	0.001182
	31.525	0.633	0.635		31.525	0.001331	0.001184
	31.586	0.633	0.635		31.586	0.001329	0.001185
	31.646	0.633	0.635		31.646	0.001326	0.001186
	31.707	0.634	0.634		31.707	0.001324	0.001187
	31.768	0.634	0.635		31.768	0.001321	0.001188
	31.828	0.633	0.635		31.828	0.001318	0.001189
	31.889	0.633	0.635		31.889	0.001315	0.001189
	31.95	0.634	0.634		31.95	0.001312	0.001189
	32.01	0.635	0.635		32.01	0.00131	0.001189
	32.071	0.634	0.634		32.071	0.001307	0.001189
	32.132	0.634	0.635		32.132	0.001304	0.001188
	32.192	0.633	0.635		32.192	0.001302	0.001188
	32.253	0.634	0.636		32.253	0.0013	0.001187
	32.314	0.634	0.635		32.314	0.001298	0.001185
	32.374	0.634	0.635		32.374	0.001296	0.001184
	32.435	0.634	0.635		32.435	0.001294	0.001182
	32.496	0.634	0.635		32.496	0.001293	0.00118
	32.556	0.635	0.636		32.556	0.001293	0.001178
	32.617	0.636	0.635		32.617	0.001292	0.001176
	32.678	0.635	0.636		32.678	0.001292	0.001173
	32.738	0.635	0.636		32.738	0.001292	0.00117
	32.799	0.635	0.636		32.799	0.001293	0.001167
	32.86	0.636	0.635		32.86	0.001293	0.001164
	32.92	0.635	0.635		32.92	0.001295	0.00116
	32.981	0.635	0.636		32.981	0.001296	0.001156
	33.042	0.635	0.637		33.042	0.001298	0.001152
	33.102	0.635	0.635		33.102	0.001301	0.001148
	33.163	0.635	0.635		33.163	0.001303	0.001144
	33.224	0.636	0.636		33.224	0.001306	0.00114
	33.284	0.637	0.636		33.284	0.001309	0.001136
	33.345	0.637	0.637		33.345	0.001312	0.001132
	33.406	0.637	0.636		33.406	0.001315	0.001128
	33.466	0.636	0.635		33.466	0.001319	0.001123
	33.527	0.636	0.635		33.527	0.001323	0.00112
	33.588	0.636	0.637		33.588	0.001326	0.001116
	33.648	0.636	0.638		33.648	0.00133	0.001112
	33.709	0.637	0.638		33.709	0.001334	0.001109
	33.769	0.637	0.637		33.769	0.001337	0.001105
	33.83	0.637	0.637		33.83	0.001341	0.001102
	33.891	0.637	0.637		33.891	0.001344	0.0011
	33.951	0.636	0.637		33.951	0.001348	0.001097
	34.012	0.636	0.637		34.012	0.001351	0.001095
	34.073	0.636	0.637		34.073	0.001354	0.001094
	34.133	0.637	0.637		34.133	0.001357	0.001092
	34.194	0.637	0.638		34.194	0.00136	0.001092
	34.255	0.637	0.637		34.255	0.001363	0.001091
	34.315	0.637	0.638		34.315	0.001366	0.001091
	34.376	0.637	0.638		34.376	0.001368	0.001091
	34.437	0.638	0.638		34.437	0.001371	0.001091
	34.497	0.638	0.638		34.497	0.001374	0.001092
	34.558	0.637	0.637		34.558	0.001376	0.001094
	34.619	0.637	0.638		34.619	0.001379	0.001095
	34.679	0.636	0.638		34.679	0.001381	0.001097
	34.74	0.637	0.639		34.74	0.001384	0.001099
	34.801	0.638	0.639		34.801	0.001386	0.001101
	34.861	0.638	0.638		34.861	0.001389	0.001104
	34.922	0.638	0.637		34.922	0.001392	0.001106
	34.983	0.637	0.638		34.983	0.001395	0.001109
	35.043	0.637	0.638		35.043	0.001398	0.001112
	35.104	0.638	0.638		35.104	0.001401	0.001115
	35.165	0.638	0.639		35.165	0.001404	0.001119
	35.225	0.637	0.64		35.225	0.001408	0.001122
	35.286	0.638	0.638		35.286	0.001412	0.001125
	35.347	0.638	0.639		35.347	0.001415	0.001129
	35.407	0.638	0.639		35.407	0.001419	0.001132
	35.468	0.639	0.638		35.468	0.001424	0.001136
	35.529	0.64	0.637		35.529	0.001428	0.001139
	35.589	0.64	0.639		35.589	0.001432	0.001143
	35.65	0.638	0.638		35.65	0.001437	0.001147
	35.711	0.639	0.639		35.711	0.001441	0.00115
	35.771	0.638	0.639		35.771	0.001446	0.001154
	35.832	0.638	0.64		35.832	0.00145	0.001158
	35.893	0.639	0.639		35.893	0.001454	0.001162
	35.953	0.64	0.639		35.953	0.001459	0.001166
	36.014	0.638	0.639		36.014	0.001463	0.00117
	36.075	0.64	0.639		36.075	0.001467	0.001175
	36.135	0.64	0.639		36.135	0.001471	0.001179
	36.196	0.64	0.638		36.196	0.001475	0.001184
	36.256	0.639	0.64		36.256	0.001478	0.001189
	36.317	0.639	0.64		36.317	0.001482	0.001194
	36.378	0.639	0.639		36.378	0.001485	0.001199
	36.438	0.64	0.64		36.438	0.001488	0.001205
	36.499	0.64	0.641		36.499	0.001491	0.00121
	36.56	0.639	0.64		36.56	0.001493	0.001216
	36.62	0.64	0.639		36.62	0.001496	0.001222
	36.681	0.641	0.639		36.681	0.001498	0.001228
	36.742	0.64	0.64		36.742	0.0015	0.001234
	36.802	0.641	0.64		36.802	0.001502	0.00124
	36.863	0.641	0.64		36.863	0.001503	0.001246
	36.924	0.641	0.64		36.924	0.001505	0.001252
	36.984	0.641	0.639		36.984	0.001506	0.001258
	37.045	0.642	0.641		37.045	0.001507	0.001265
	37.106	0.642	0.641		37.106	0.001508	0.001271
	37.166	0.641	0.642		37.166	0.00151	0.001277
	37.227	0.64	0.641		37.227	0.001511	0.001283
	37.288	0.641	0.64		37.288	0.001511	0.001289
	37.348	0.641	0.641		37.348	0.001512	0.001295
	37.409	0.641	0.64		37.409	0.001513	0.001301
	37.47	0.642	0.641		37.47	0.001514	0.001307
	37.53	0.642	0.641		37.53	0.001515	0.001312
	37.591	0.641	0.641		37.591	0.001516	0.001317
	37.652	0.642	0.64		37.652	0.001517	0.001322
	37.712	0.643	0.641		37.712	0.001518	0.001327
	37.773	0.642	0.642		37.773	0.00152	0.001332
	37.834	0.643	0.641		37.834	0.001521	0.001336
	37.894	0.642	0.642		37.894	0.001522	0.00134
	37.955	0.642	0.642		37.955	0.001523	0.001345
	38.016	0.642	0.642		38.016	0.001525	0.001348
	38.076	0.643	0.642		38.076	0.001526	0.001352
	38.137	0.643	0.643		38.137	0.001528	0.001356
	38.198	0.643	0.642		38.198	0.001529	0.001359
	38.258	0.643	0.642		38.258	0.001531	0.001362
	38.319	0.643	0.642		38.319	0.001533	0.001365
	38.38	0.643	0.642		38.38	0.001535	0.001368
	38.44	0.643	0.642		38.44	0.001536	0.001371
	38.501	0.643	0.642		38.501	0.001538	0.001374
	38.562	0.643	0.643		38.562	0.00154	0.001376
	38.622	0.644	0.642		38.622	0.001542	0.001378
	38.683	0.644	0.642		38.683	0.001544	0.00138
	38.744	0.643	0.643		38.744	0.001546	0.001382
	38.804	0.644	0.644		38.804	0.001549	0.001383
	38.865	0.644	0.643		38.865	0.001551	0.001384
	38.925	0.643	0.643		38.925	0.001553	0.001386
	38.986	0.643	0.643		38.986	0.001555	0.001386
	39.047	0.644	0.643		39.047	0.001557	0.001387
	39.107	0.644	0.643		39.107	0.00156	0.001387
	39.168	0.643	0.644		39.168	0.001562	0.001388
	39.229	0.644	0.643		39.229	0.001564	0.001388
	39.289	0.644	0.644		39.289	0.001567	0.001387
	39.35	0.644	0.643		39.35	0.001569	0.001387
	39.411	0.644	0.644		39.411	0.001572	0.001386
	39.471	0.644	0.644		39.471	0.001575	0.001385
	39.532	0.645	0.645		39.532	0.001578	0.001384
	39.593	0.645	0.644		39.593	0.001581	0.001383
	39.653	0.644	0.644		39.653	0.001584	0.001382
	39.714	0.644	0.644		39.714	0.001587	0.001381
	39.775	0.645	0.644		39.775	0.001591	0.001379
	39.835	0.645	0.645		39.835	0.001595	0.001378
	39.896	0.644	0.645		39.896	0.001599	0.001376
	39.957	0.644	0.644		39.957	0.001604	0.001375
	40.017	0.646	0.644		40.017	0.001609	0.001374
	40.078	0.645	0.644		40.078	0.001615	0.001372
	40.139	0.646	0.644		40.139	0.001621	0.001371
	40.199	0.647	0.645		40.199	0.001627	0.001371
	40.26	0.646	0.644		40.26	0.001634	0.00137
	40.321	0.646	0.644		40.321	0.001642	0.001369
	40.381	0.646	0.645		40.381	0.00165	0.001369
	40.442	0.645	0.644		40.442	0.001659	0.001369
	40.503	0.646	0.645		40.503	0.001668	0.001369
	40.563	0.645	0.646		40.563	0.001678	0.001369
	40.624	0.647	0.645		40.624	0.001689	0.00137
	40.685	0.647	0.646		40.685	0.0017	0.00137
	40.745	0.647	0.646		40.745	0.001711	0.001371
	40.806	0.647	0.645		40.806	0.001724	0.001372
	40.867	0.647	0.645		40.867	0.001736	0.001373
	40.927	0.647	0.645		40.927	0.001749	0.001374
	40.988	0.647	0.646		40.988	0.001762	0.001376
	41.049	0.646	0.647		41.049	0.001776	0.001377
	41.109	0.649	0.647		41.109	0.001789	0.001378
	41.17	0.647	0.646		41.17	0.001803	0.00138
	41.231	0.647	0.646		41.231	0.001817	0.001381
	41.291	0.648	0.646		41.291	0.001831	0.001383
	41.352	0.648	0.646		41.352	0.001845	0.001384
	41.412	0.649	0.646		41.412	0.001859	0.001385
	41.473	0.649	0.646		41.473	0.001873	0.001387
	41.534	0.647	0.647		41.534	0.001886	0.001388
	41.594	0.647	0.647		41.594	0.0019	0.001389
	41.655	0.648	0.647		41.655	0.001913	0.001391
	41.716	0.648	0.648		41.716	0.001926	0.001392
	41.776	0.648	0.647		41.776	0.001939	0.001393
	41.837	0.649	0.647		41.837	0.001952	0.001395
	41.898	0.649	0.647		41.898	0.001964	0.001396
	41.958	0.649	0.647		41.958	0.001977	0.001397
	42.019	0.649	0.647		42.019	0.001989	0.001399
	42.08	0.65	0.648		42.08	0.002	0.001401
	42.14	0.65	0.648		42.14	0.002012	0.001402
	42.201	0.649	0.648		42.201	0.002023	0.001404
	42.262	0.65	0.648		42.262	0.002035	0.001406
	42.322	0.65	0.647		42.322	0.002046	0.001408
	42.383	0.65	0.647		42.383	0.002057	0.00141
	42.444	0.65	0.648		42.444	0.002068	0.001413
	42.504	0.651	0.648		42.504	0.002079	0.001415
	42.565	0.65	0.647		42.565	0.00209	0.001418
	42.626	0.651	0.647		42.626	0.002101	0.001421
	42.686	0.65	0.649		42.686	0.002113	0.001424
	42.747	0.648	0.648		42.747	0.002124	0.001427
	42.808	0.649	0.649		42.808	0.002136	0.00143
	42.868	0.649	0.649		42.868	0.002148	0.001433
	42.929	0.65	0.648		42.929	0.00216	0.001436
	42.99	0.651	0.647		42.99	0.002172	0.00144
	43.05	0.651	0.647		43.05	0.002184	0.001443
	43.111	0.651	0.649		43.111	0.002197	0.001446
	43.172	0.652	0.649		43.172	0.002209	0.00145
	43.232	0.651	0.65		43.232	0.002222	0.001453
	43.293	0.651	0.65		43.293	0.002236	0.001456
	43.354	0.652	0.648		43.354	0.002249	0.00146
	43.414	0.653	0.649		43.414	0.002263	0.001463
	43.475	0.653	0.65		43.475	0.002277	0.001467
	43.536	0.652	0.65		43.536	0.002291	0.00147
	43.596	0.652	0.65		43.596	0.002305	0.001474
	43.657	0.652	0.65		43.657	0.00232	0.001477
	43.718	0.652	0.65		43.718	0.002335	0.001481
	43.778	0.652	0.65		43.778	0.00235	0.001485
	43.839	0.654	0.65		43.839	0.002365	0.001489
	43.899	0.654	0.649		43.899	0.002381	0.001493
	43.96	0.654	0.651		43.96	0.002397	0.001498
	44.021	0.654	0.651		44.021	0.002413	0.001502
	44.081	0.654	0.65		44.081	0.00243	0.001507
	44.142	0.654	0.65		44.142	0.002447	0.001511
	44.203	0.655	0.651		44.203	0.002464	0.001516
	44.263	0.654	0.651		44.263	0.002481	0.001521
	44.324	0.654	0.65		44.324	0.002499	0.001526
	44.385	0.654	0.65		44.385	0.002517	0.001531
	44.445	0.654	0.65		44.445	0.002535	0.001537
	44.506	0.654	0.649		44.506	0.002554	0.001542
	44.567	0.654	0.651		44.567	0.002573	0.001547
	44.627	0.654	0.651		44.627	0.002592	0.001553
	44.688	0.655	0.651		44.688	0.002612	0.001558
	44.749	0.655	0.652		44.749	0.002632	0.001563
	44.809	0.656	0.65		44.809	0.002653	0.001569
	44.87	0.655	0.651		44.87	0.002674	0.001574
	44.931	0.655	0.651		44.931	0.002695	0.001579
	44.991	0.656	0.652		44.991	0.002717	0.001585
	45.052	0.655	0.651		45.052	0.002739	0.00159
	45.113	0.656	0.652		45.113	0.002762	0.001595
	45.173	0.656	0.652		45.173	0.002785	0.0016
	45.234	0.656	0.652		45.234	0.002808	0.001605
	45.295	0.657	0.652		45.295	0.002832	0.00161
	45.355	0.657	0.653		45.355	0.002856	0.001615
	45.416	0.658	0.653		45.416	0.002881	0.00162
	45.477	0.658	0.652		45.477	0.002906	0.001625
	45.537	0.658	0.653		45.537	0.002931	0.00163
	45.598	0.657	0.654		45.598	0.002958	0.001636
	45.659	0.657	0.653		45.659	0.002984	0.001641
	45.719	0.657	0.652		45.719	0.003011	0.001646
	45.78	0.658	0.652		45.78	0.003039	0.001651
	45.841	0.658	0.653		45.841	0.003067	0.001656
	45.901	0.659	0.653		45.901	0.003096	0.001661
	45.962	0.659	0.653		45.962	0.003126	0.001667
	46.023	0.659	0.653		46.023	0.003156	0.001672
	46.083	0.658	0.654		46.083	0.003186	0.001678
	46.144	0.658	0.654		46.144	0.003217	0.001684
	46.205	0.659	0.654		46.205	0.003249	0.00169
	46.265	0.658	0.655		46.265	0.003281	0.001695
	46.326	0.66	0.654		46.326	0.003314	0.001701
	46.386	0.66	0.655		46.386	0.003347	0.001707
	46.447	0.66	0.654		46.447	0.003381	0.001713
	46.508	0.66	0.653		46.508	0.003416	0.001719
	46.568	0.661	0.654		46.568	0.003451	0.001725
	46.629	0.661	0.654		46.629	0.003487	0.001731
	46.69	0.66	0.654		46.69	0.003523	0.001737
	46.75	0.661	0.654		46.75	0.00356	0.001743
	46.811	0.661	0.654		46.811	0.003597	0.001749
	46.872	0.662	0.656		46.872	0.003635	0.001755
	46.932	0.661	0.654		46.932	0.003673	0.001761
	46.993	0.661	0.655		46.993	0.003712	0.001768
	47.054	0.66	0.655		47.054	0.003752	0.001774
	47.114	0.662	0.655		47.114	0.003792	0.00178
	47.175	0.662	0.655		47.175	0.003832	0.001786
	47.236	0.662	0.656		47.236	0.003874	0.001793
	47.296	0.662	0.656		47.296	0.003916	0.001799
	47.357	0.663	0.656		47.357	0.003959	0.001806
	47.418	0.663	0.656		47.418	0.004002	0.001813
	47.478	0.663	0.656		47.478	0.004046	0.001819
	47.539	0.663	0.656		47.539	0.004091	0.001827
	47.6	0.665	0.657		47.6	0.004137	0.001834
	47.66	0.665	0.656		47.66	0.004184	0.001841
	47.721	0.665	0.657		47.721	0.004232	0.001849
	47.782	0.666	0.657		47.782	0.004281	0.001857
	47.842	0.665	0.657		47.842	0.004331	0.001866
	47.903	0.664	0.657		47.903	0.004382	0.001874
	47.964	0.666	0.657		47.964	0.004434	0.001883
	48.024	0.665	0.657		48.024	0.004486	0.001892
	48.085	0.667	0.657		48.085	0.00454	0.001902
	48.146	0.666	0.655		48.146	0.004595	0.001911
	48.206	0.667	0.656		48.206	0.004651	0.001921
	48.267	0.667	0.657		48.267	0.004708	0.001932
	48.328	0.667	0.657		48.328	0.004767	0.001942
	48.388	0.668	0.657		48.388	0.004826	0.001952
	48.449	0.668	0.658		48.449	0.004886	0.001963
	48.51	0.668	0.657		48.51	0.004947	0.001974
	48.57	0.669	0.659		48.57	0.005009	0.001985
	48.631	0.668	0.659		48.631	0.005072	0.001996
	48.692	0.667	0.658		48.692	0.005136	0.002007
	48.752	0.669	0.659		48.752	0.005201	0.002018
	48.813	0.67	0.659		48.813	0.005267	0.002029
	48.873	0.671	0.658		48.873	0.005333	0.00204
	48.934	0.671	0.658		48.934	0.0054	0.002051
	48.995	0.67	0.658		48.995	0.005468	0.002062
	49.055	0.671	0.659		49.055	0.005537	0.002073
	49.116	0.672	0.659		49.116	0.005606	0.002084
	49.177	0.673	0.659		49.177	0.005676	0.002095
	49.237	0.672	0.66		49.237	0.005747	0.002106
	49.298	0.671	0.66		49.298	0.005818	0.002116
	49.359	0.672	0.659		49.359	0.005889	0.002127
	49.419	0.673	0.659		49.419	0.005961	0.002137
	49.48	0.673	0.66		49.48	0.006034	0.002148
	49.541	0.673	0.659		49.541	0.006107	0.002158
	49.601	0.674	0.66		49.601	0.006181	0.002169
	49.662	0.674	0.66		49.662	0.006255	0.002179
	49.723	0.674	0.66		49.723	0.00633	0.00219
	49.783	0.674	0.66		49.783	0.006405	0.002201
	49.844	0.674	0.66		49.844	0.006481	0.002212
	49.905	0.676	0.661		49.905	0.006558	0.002223
	49.965	0.677	0.661		49.965	0.006636	0.002234
	50.026	0.676	0.66		50.026	0.006714	0.002245
	50.087	0.677	0.662		50.087	0.006793	0.002257
	50.147	0.677	0.661		50.147	0.006872	0.002269
	50.208	0.676	0.662		50.208	0.006953	0.002281
	50.269	0.677	0.662		50.269	0.007035	0.002293
	50.329	0.678	0.661		50.329	0.007117	0.002306
	50.39	0.679	0.661		50.39	0.007201	0.002318
	50.451	0.68	0.661		50.451	0.007285	0.002331
	50.511	0.68	0.662		50.511	0.007371	0.002344
	50.572	0.68	0.663		50.572	0.007457	0.002357
	50.633	0.68	0.663		50.633	0.007544	0.002371
	50.693	0.682	0.663		50.693	0.007633	0.002384
	50.754	0.683	0.662		50.754	0.007722	0.002397
	50.815	0.682	0.663		50.815	0.007812	0.002411
	50.875	0.681	0.664		50.875	0.007903	0.002424
	50.936	0.683	0.663		50.936	0.007995	0.002438
	50.997	0.684	0.663		50.997	0.008087	0.002452
	51.057	0.684	0.663		51.057	0.00818	0.002465
	51.118	0.685	0.663		51.118	0.008273	0.002479
	51.179	0.685	0.663		51.179	0.008367	0.002492
	51.239	0.685	0.664		51.239	0.008462	0.002506
	51.3	0.685	0.664		51.3	0.008556	0.002519
	51.36	0.686	0.664		51.36	0.00865	0.002533
	51.421	0.687	0.664		51.421	0.008745	0.002546
	51.482	0.689	0.665		51.482	0.008839	0.002559
	51.542	0.69	0.665		51.542	0.008933	0.002572
	51.603	0.689	0.664		51.603	0.009027	0.002585
	51.664	0.689	0.665		51.664	0.00912	0.002598
	51.724	0.688	0.665		51.724	0.009213	0.00261
	51.785	0.689	0.666		51.785	0.009304	0.002623
	51.846	0.691	0.666		51.846	0.009395	0.002635
	51.906	0.692	0.666		51.906	0.009486	0.002648
	51.967	0.692	0.666		51.967	0.009575	0.00266
	52.028	0.693	0.666		52.028	0.009662	0.002673
	52.088	0.694	0.667		52.088	0.009749	0.002685
	52.149	0.694	0.667		52.149	0.009835	0.002697
	52.21	0.694	0.665		52.21	0.009919	0.00271
	52.27	0.695	0.666		52.27	0.010001	0.002723
	52.331	0.697	0.666		52.331	0.010082	0.002735
	52.392	0.698	0.667		52.392	0.010162	0.002748
	52.452	0.697	0.667		52.452	0.01024	0.002761
	52.513	0.698	0.669		52.513	0.010317	0.002775
	52.574	0.699	0.669		52.574	0.010391	0.002789
	52.634	0.698	0.665		52.634	0.010465	0.002803
	52.695	0.697	0.667		52.695	0.010536	0.002817
	52.756	0.7	0.666		52.756	0.010606	0.002832
	52.816	0.701	0.668		52.816	0.010673	0.002847
	52.877	0.701	0.669		52.877	0.010739	0.002863
	52.938	0.702	0.668		52.938	0.010804	0.002879
	52.998	0.702	0.668		52.998	0.010866	0.002897
	53.059	0.703	0.668		53.059	0.010926	0.002914
	53.12	0.703	0.669		53.12	0.010984	0.002933
	53.18	0.705	0.671		53.18	0.01104	0.002952
	53.241	0.706	0.67		53.241	0.011094	0.002972
	53.302	0.707	0.669		53.302	0.011146	0.002993
	53.362	0.707	0.669		53.362	0.011196	0.003015
	53.423	0.708	0.669		53.423	0.011244	0.003038
	53.484	0.709	0.669		53.484	0.011289	0.003061
	53.544	0.709	0.669		53.544	0.011331	0.003085
	53.605	0.71	0.67		53.605	0.011372	0.00311
	53.666	0.711	0.671		53.666	0.011409	0.003136
	53.726	0.711	0.671		53.726	0.011445	0.003163
	53.787	0.712	0.672		53.787	0.011477	0.003191
	53.847	0.715	0.673		53.847	0.011506	0.00322
	53.908	0.714	0.671		53.908	0.011533	0.003249
	53.969	0.716	0.672		53.969	0.011557	0.003279
	54.029	0.715	0.672		54.029	0.011577	0.00331
	54.09	0.717	0.672		54.09	0.011594	0.003342
	54.151	0.718	0.672		54.151	0.011609	0.003375
	54.211	0.718	0.672		54.211	0.011619	0.003408
	54.272	0.719	0.672		54.272	0.011627	0.003442
	54.333	0.72	0.671		54.333	0.011631	0.003477
	54.393	0.72	0.673		54.393	0.011632	0.003513
	54.454	0.72	0.673		54.454	0.011629	0.003549
	54.515	0.722	0.673		54.515	0.011622	0.003586
	54.575	0.722	0.673		54.575	0.011613	0.003623
	54.636	0.723	0.673		54.636	0.0116	0.003662
	54.697	0.724	0.674		54.697	0.011583	0.003701
	54.757	0.724	0.675		54.757	0.011563	0.00374
	54.818	0.726	0.675		54.818	0.011539	0.00378
	54.879	0.725	0.673		54.879	0.011512	0.003821
	54.939	0.727	0.673		54.939	0.011482	0.003863
	55	0.728	0.675		55	0.011448	0.003905
	55.061	0.728	0.676		55.061	0.01141	0.003948
	55.121	0.73	0.675		55.121	0.01137	0.003991
	55.182	0.73	0.676		55.182	0.011325	0.004035
	55.243	0.731	0.676		55.243	0.011278	0.00408
	55.303	0.731	0.675		55.303	0.011228	0.004126
	55.364	0.732	0.675		55.364	0.011174	0.004172
	55.425	0.732	0.677		55.425	0.011117	0.004219
	55.485	0.735	0.677		55.485	0.011057	0.004267
	55.546	0.734	0.676		55.546	0.010994	0.004315
	55.607	0.734	0.676		55.607	0.010929	0.004365
	55.667	0.735	0.677		55.667	0.01086	0.004415
	55.728	0.736	0.678		55.728	0.010789	0.004466
	55.789	0.738	0.677		55.789	0.010715	0.004518
	55.849	0.738	0.678		55.849	0.010639	0.004572
	55.91	0.739	0.677		55.91	0.01056	0.004626
	55.971	0.739	0.679		55.971	0.010479	0.004682
	56.031	0.738	0.68		56.031	0.010396	0.004738
	56.092	0.741	0.68		56.092	0.01031	0.004796
	56.153	0.742	0.68		56.153	0.010222	0.004856
	56.213	0.742	0.679		56.213	0.010132	0.004917
	56.274	0.743	0.68		56.274	0.01004	0.004979
	56.334	0.745	0.68		56.334	0.009946	0.005043
	56.395	0.745	0.681		56.395	0.00985	0.005108
	56.456	0.745	0.681		56.456	0.009752	0.005175
	56.516	0.745	0.682		56.516	0.009653	0.005243
	56.577	0.746	0.682		56.577	0.009552	0.005314
	56.638	0.747	0.682		56.638	0.009449	0.005386
	56.698	0.747	0.682		56.698	0.009345	0.005459
	56.759	0.747	0.683		56.759	0.009239	0.005535
	56.82	0.748	0.684		56.82	0.009131	0.005612
	56.88	0.747	0.684		56.88	0.009022	0.005691
	56.941	0.749	0.683		56.941	0.008912	0.005771
	57.002	0.75	0.684		57.002	0.0088	0.005853
	57.062	0.75	0.684		57.062	0.008687	0.005937
	57.123	0.751	0.684		57.123	0.008573	0.006023
	57.184	0.751	0.685		57.184	0.008457	0.00611
	57.244	0.751	0.686		57.244	0.008341	0.006199
	57.305	0.752	0.686		57.305	0.008223	0.006289
	57.366	0.755	0.687		57.366	0.008104	0.006381
	57.426	0.754	0.686		57.426	0.007985	0.006475
	57.487	0.753	0.687		57.487	0.007865	0.00657
	57.548	0.754	0.686		57.548	0.007745	0.006667
	57.608	0.754	0.687		57.608	0.007624	0.006765
	57.669	0.755	0.688		57.669	0.007503	0.006864
	57.73	0.755	0.689		57.73	0.007382	0.006965
	57.79	0.755	0.688		57.79	0.007261	0.007067
	57.851	0.757	0.689		57.851	0.00714	0.007171
	57.912	0.758	0.69		57.912	0.00702	0.007275
	57.972	0.757	0.69		57.972	0.0069	0.007382
	58.033	0.757	0.69		58.033	0.006781	0.007489
	58.094	0.758	0.69		58.094	0.006662	0.007598
	58.154	0.758	0.692		58.154	0.006545	0.007708
	58.215	0.759	0.691		58.215	0.006428	0.007819
	58.276	0.76	0.691		58.276	0.006313	0.007932
	58.336	0.76	0.693		58.336	0.006199	0.008045
	58.397	0.76	0.693		58.397	0.006086	0.008161
	58.458	0.761	0.694		58.458	0.005975	0.008277
	58.518	0.761	0.694		58.518	0.005865	0.008395
	58.579	0.761	0.694		58.579	0.005757	0.008514
	58.64	0.761	0.695		58.64	0.00565	0.008635
	58.7	0.762	0.695		58.7	0.005545	0.008757
	58.761	0.761	0.695		58.761	0.005442	0.00888
	58.821	0.762	0.696		58.821	0.005341	0.009005
	58.882	0.761	0.696		58.882	0.005241	0.009131
	58.943	0.762	0.696		58.943	0.005143	0.009259
	59.003	0.763	0.698		59.003	0.005047	0.009388
	59.064	0.763	0.699		59.064	0.004953	0.009519
	59.125	0.764	0.699		59.125	0.00486	0.009651
	59.185	0.764	0.7		59.185	0.004769	0.009784
	59.246	0.764	0.699		59.246	0.00468	0.009918
	59.307	0.765	0.7		59.307	0.004592	0.010054
	59.367	0.765	0.701		59.367	0.004506	0.010191
	59.428	0.765	0.701		59.428	0.004422	0.010329
	59.489	0.766	0.701		59.489	0.004339	0.010468
	59.549	0.765	0.703		59.549	0.004258	0.010608
	59.61	0.766	0.704		59.61	0.004179	0.010748
	59.671	0.766	0.704		59.671	0.004101	0.01089
	59.731	0.766	0.704		59.731	0.004025	0.011032
	59.792	0.766	0.707		59.792	0.00395	0.011174
	59.853	0.766	0.707		59.853	0.003878	0.011316
	59.913	0.766	0.707		59.913	0.003806	0.011458
	59.974	0.768	0.708		59.974	0.003737	0.0116
	60.035	0.767	0.709		60.035	0.003669	0.011742
	60.095	0.767	0.711		60.095	0.003603	0.011883
	60.156	0.766	0.711		60.156	0.003538	0.012023
	60.217	0.766	0.711		60.217	0.003476	0.012162
	60.277	0.767	0.711		60.277	0.003415	0.012299
	60.338	0.768	0.712		60.338	0.003355	0.012435
	60.399	0.768	0.713		60.399	0.003298	0.012568
	60.459	0.768	0.715		60.459	0.003242	0.0127
	60.52	0.768	0.716		60.52	0.003188	0.012829
	60.581	0.767	0.715		60.581	0.003136	0.012956
	60.641	0.768	0.716		60.641	0.003085	0.01308
	60.702	0.769	0.718		60.702	0.003036	0.013201
	60.763	0.768	0.717		60.763	0.00299	0.013318
	60.823	0.768	0.718		60.823	0.002945	0.013432
	60.884	0.768	0.72		60.884	0.002901	0.013543
	60.945	0.768	0.72		60.945	0.00286	0.01365
	61.005	0.77	0.72		61.005	0.00282	0.013753
	61.066	0.769	0.722		61.066	0.002782	0.013852
	61.127	0.771	0.723		61.127	0.002745	0.013946
	61.187	0.769	0.726		61.187	0.00271	0.014036
	61.248	0.77	0.724		61.248	0.002677	0.014122
	61.308	0.768	0.725		61.308	0.002645	0.014202
	61.369	0.77	0.727		61.369	0.002614	0.014278
	61.43	0.771	0.727		61.43	0.002585	0.014349
	61.49	0.771	0.729		61.49	0.002557	0.014415
	61.551	0.771	0.731		61.551	0.00253	0.014476
	61.612	0.772	0.732		61.612	0.002504	0.014532
	61.672	0.772	0.732		61.672	0.002479	0.014582
	61.733	0.772	0.733		61.733	0.002456	0.014627
	61.794	0.771	0.733		61.794	0.002433	0.014667
	61.854	0.771	0.734		61.854	0.002412	0.014701
	61.915	0.772	0.735		61.915	0.002391	0.014729
	61.976	0.771	0.736		61.976	0.002371	0.014752
	62.036	0.771	0.737		62.036	0.002351	0.014769
	62.097	0.772	0.737		62.097	0.002332	0.01478
	62.158	0.772	0.74		62.158	0.002314	0.014786
	62.218	0.772	0.739		62.218	0.002296	0.014786
	62.279	0.772	0.742		62.279	0.002279	0.01478
	62.34	0.772	0.744		62.34	0.002263	0.014768
	62.4	0.772	0.744		62.4	0.002246	0.014751
	62.461	0.772	0.744		62.461	0.002231	0.014727
	62.522	0.771	0.747		62.522	0.002215	0.014698
	62.582	0.773	0.748		62.582	0.0022	0.014662
	62.643	0.773	0.749		62.643	0.002186	0.014621
	62.704	0.773	0.75		62.704	0.002172	0.014574
	62.764	0.774	0.751		62.764	0.002158	0.01452
	62.825	0.774	0.752		62.825	0.002145	0.014461
	62.886	0.773	0.753		62.886	0.002133	0.014396
	62.946	0.774	0.753		62.946	0.00212	0.014325
	63.007	0.775	0.754		63.007	0.002109	0.014249
	63.068	0.774	0.755		63.068	0.002097	0.014166
	63.128	0.773	0.756		63.128	0.002086	0.014078
	63.189	0.773	0.757		63.189	0.002076	0.013984
	63.25	0.773	0.758		63.25	0.002066	0.013884
	63.31	0.775	0.761		63.31	0.002056	0.013779
	63.371	0.776	0.761		63.371	0.002047	0.013668
	63.432	0.775	0.761		63.432	0.002038	0.013552
	63.492	0.776	0.762		63.492	0.002029	0.01343
	63.553	0.775	0.764		63.553	0.002021	0.013304
	63.614	0.775	0.765		63.614	0.002014	0.013172
	63.674	0.774	0.765		63.674	0.002006	0.013036
	63.735	0.775	0.765		63.735	0.001999	0.012895
	63.795	0.775	0.766		63.795	0.001993	0.01275
	63.856	0.775	0.766		63.856	0.001987	0.012601
	63.917	0.776	0.767		63.917	0.001981	0.012447
	63.977	0.775	0.767		63.977	0.001976	0.01229
	64.038	0.774	0.769		64.038	0.001971	0.012129
	64.099	0.778	0.771		64.099	0.001966	0.011965
	64.159	0.777	0.771		64.159	0.001961	0.011797
	64.22	0.776	0.772		64.22	0.001956	0.011627
	64.281	0.776	0.773		64.281	0.001952	0.011453
	64.341	0.776	0.774		64.341	0.001948	0.011277
	64.402	0.778	0.775		64.402	0.001944	0.011099
	64.463	0.777	0.775		64.463	0.001939	0.010918
	64.523	0.776	0.776		64.523	0.001935	0.010736
	64.584	0.777	0.776		64.584	0.001931	0.010551
	64.645	0.778	0.776		64.645	0.001926	0.010366
	64.705	0.778	0.78		64.705	0.001922	0.010179
	64.766	0.776	0.779		64.766	0.001918	0.009991
	64.827	0.777	0.78		64.827	0.001913	0.009803
	64.887	0.777	0.779		64.887	0.001908	0.009614
	64.948	0.777	0.779		64.948	0.001904	0.009425
	65.009	0.778	0.78		65.009	0.001899	0.009236
	65.069	0.777	0.781		65.069	0.001894	0.009046
	65.13	0.777	0.782		65.13	0.001889	0.008858
	65.191	0.778	0.782		65.191	0.001884	0.00867
	65.251	0.777	0.781		65.251	0.001879	0.008482
	65.312	0.778	0.783		65.312	0.001875	0.008296
	65.373	0.778	0.783		65.373	0.00187	0.008111
	65.433	0.78	0.785		65.433	0.001865	0.007927
	65.494	0.777	0.785		65.494	0.00186	0.007744
	65.555	0.778	0.783		65.555	0.001855	0.007564
	65.615	0.778	0.784		65.615	0.00185	0.007385
	65.676	0.78	0.784		65.676	0.001845	0.007208
	65.737	0.78	0.786		65.737	0.00184	0.007033
	65.797	0.778	0.787		65.797	0.001836	0.00686
	65.858	0.778	0.786		65.858	0.001831	0.00669
	65.919	0.78	0.786		65.919	0.001826	0.006522
	65.979	0.78	0.786		65.979	0.001822	0.006357
	66.04	0.78	0.787		66.04	0.001817	0.006195
	66.101	0.78	0.787		66.101	0.001813	0.006035
	66.161	0.778	0.788		66.161	0.001808	0.005878
	66.222	0.779	0.789		66.222	0.001804	0.005724
	66.282	0.78	0.788		66.282	0.001799	0.005572
	66.343	0.78	0.787		66.343	0.001795	0.005424
	66.404	0.781	0.788		66.404	0.00179	0.005278
	66.464	0.781	0.789		66.464	0.001785	0.005135
	66.525	0.78	0.789		66.525	0.00178	0.004996
	66.586	0.781	0.791		66.586	0.001775	0.004859
	66.646	0.782	0.791		66.646	0.001769	0.004725
	66.707	0.782	0.789		66.707	0.001764	0.004595
	66.768	0.781	0.79		66.768	0.001758	0.004468
	66.828	0.78	0.79		66.828	0.001752	0.004344
	66.889	0.78	0.789		66.889	0.001746	0.004223
	66.95	0.782	0.792		66.95	0.001739	0.004106
	67.01	0.781	0.792		67.01	0.001733	0.003992
	67.071	0.781	0.789		67.071	0.001726	0.003881
	67.132	0.783	0.79		67.132	0.001719	0.003774
	67.192	0.781	0.791		67.192	0.001712	0.00367
	67.253	0.781	0.791		67.253	0.001704	0.003569
	67.314	0.781	0.791		67.314	0.001696	0.003472
	67.374	0.781	0.793		67.374	0.001688	0.003378
	67.435	0.782	0.793		67.435	0.001679	0.003288
	67.496	0.782	0.792		67.496	0.00167	0.003201
	67.556	0.782	0.794		67.556	0.001661	0.003117
	67.617	0.784	0.794		67.617	0.001652	0.003036
	67.678	0.785	0.794		67.678	0.001642	0.002959
	67.738	0.784	0.793		67.738	0.001632	0.002885
	67.799	0.783	0.793		67.799	0.001622	0.002814
	67.86	0.784	0.793		67.86	0.001611	0.002746
	67.92	0.784	0.793		67.92	0.0016	0.002682
	67.981	0.783	0.79		67.981	0.001589	0.00262
	68.042	0.783	0.791		68.042	0.001578	0.002561
	68.102	0.783	0.791		68.102	0.001567	0.002505
	68.163	0.782	0.793		68.163	0.001556	0.002451
	68.224	0.781	0.794		68.224	0.001544	0.0024
	68.284	0.783	0.793		68.284	0.001533	0.002351
	68.345	0.783	0.793		68.345	0.001522	0.002305
	68.406	0.784	0.793		68.406	0.001511	0.002261
	68.466	0.785	0.795		68.466	0.0015	0.002219
	68.527	0.785	0.797		68.527	0.001489	0.002179
	68.588	0.783	0.796		68.588	0.001479	0.002142
	68.648	0.785	0.795		68.648	0.001469	0.002106
	68.709	0.785	0.794		68.709	0.001459	0.002071
	68.769	0.784	0.795		68.769	0.001449	0.002039
	68.83	0.784	0.795		68.83	0.00144	0.002008
	68.891	0.784	0.793		68.891	0.001432	0.001979
	68.951	0.785	0.796		68.951	0.001424	0.001951
	69.012	0.787	0.796		69.012	0.001416	0.001924
	69.073	0.786	0.796		69.073	0.001409	0.001899
	69.133	0.784	0.795		69.133	0.001403	0.001875
	69.194	0.784	0.794		69.194	0.001396	0.001852
	69.255	0.784	0.795		69.255	0.001391	0.001831
	69.315	0.785	0.796		69.315	0.001385	0.001811
	69.376	0.785	0.796		69.376	0.00138	0.001792
	69.437	0.784	0.795		69.437	0.001375	0.001774
	69.497	0.784	0.796		69.497	0.001371	0.001757
	69.558	0.785	0.796		69.558	0.001366	0.001741
	69.619	0.785	0.796		69.619	0.001362	0.001726
	69.679	0.785	0.795		69.679	0.001359	0.001712
	69.74	0.786	0.796		69.74	0.001355	0.001699
	69.801	0.786	0.796		69.801	0.001352	0.001687
	69.861	0.785	0.795		69.861	0.001349	0.001676
	69.922	0.786	0.796		69.922	0.001347	0.001665
	69.983	0.785	0.798		69.983	0.001344	0.001656
	70.043	0.785	0.796		70.043	0.001342	0.001647
	70.104	0.787	0.796		70.104	0.00134	0.001638
	70.165	0.786	0.797		70.165	0.001338	0.00163
	70.225	0.786	0.796		70.225	0.001336	0.001623
	70.286	0.786	0.797		70.286	0.001335	0.001616
	70.347	0.787	0.797		70.347	0.001333	0.001609
	70.407	0.787	0.796		70.407	0.001332	0.001603
	70.468	0.787	0.796		70.468	0.001331	0.001597
	70.529	0.785	0.796		70.529	0.00133	0.001591
	70.589	0.788	0.798		70.589	0.001329	0.001585
	70.65	0.786	0.798		70.65	0.001329	0.001579
	70.711	0.787	0.796		70.711	0.001329	0.001573
	70.771	0.787	0.797		70.771	0.001328	0.001566
	70.832	0.787	0.796		70.832	0.001328	0.00156
	70.893	0.785	0.798		70.893	0.001329	0.001554
	70.953	0.785	0.799		70.953	0.001329	0.001547
	71.014	0.787	0.799		71.014	0.00133	0.001541
	71.075	0.787	0.799		71.075	0.001331	0.001534
	71.135	0.787	0.799		71.135	0.001332	0.001528
	71.196	0.787	0.797		71.196	0.001334	0.001521
	71.256	0.786	0.799		71.256	0.001335	0.001515
	71.317	0.787	0.798		71.317	0.001337	0.001508
	71.378	0.787	0.799		71.378	0.001339	0.001501
	71.438	0.788	0.8		71.438	0.001341	0.001495
	71.499	0.787	0.799		71.499	0.001343	0.001488
	71.56	0.788	0.8		71.56	0.001346	0.001482
	71.62	0.788	0.8		71.62	0.001348	0.001475
	71.681	0.789	0.798		71.681	0.001351	0.001469
	71.742	0.788	0.799		71.742	0.001353	0.001463
	71.802	0.788	0.799		71.802	0.001356	0.001457
	71.863	0.789	0.798		71.863	0.001358	0.001451
	71.924	0.79	0.799		71.924	0.00136	0.001445
	71.984	0.79	0.799		71.984	0.001362	0.00144
	72.045	0.788	0.799		72.045	0.001364	0.001434
	72.106	0.787	0.801		72.106	0.001366	0.001428
	72.166	0.789	0.798		72.166	0.001367	0.001423
	72.227	0.788	0.8		72.227	0.001368	0.001417
	72.288	0.788	0.799		72.288	0.001369	0.001412
	72.348	0.789	0.8		72.348	0.001369	0.001406
	72.409	0.789	0.802		72.409	0.001369	0.001401
	72.47	0.789	0.801		72.47	0.001368	0.001395
	72.53	0.789	0.8		72.53	0.001367	0.001389
	72.591	0.79	0.799		72.591	0.001365	0.001383
	72.652	0.79	0.799		72.652	0.001363	0.001378
	72.712	0.789	0.8		72.712	0.00136	0.001372
	72.773	0.79	0.8		72.773	0.001357	0.001366
	72.834	0.79	0.801		72.834	0.001353	0.00136
	72.894	0.789	0.802		72.894	0.001349	0.001355
	72.955	0.788	0.802		72.955	0.001344	0.001349
	73.016	0.79	0.802		73.016	0.001339	0.001344
	73.076	0.789	0.802		73.076	0.001334	0.001339
	73.137	0.79	0.804		73.137	0.001328	0.001334
	73.198	0.79	0.799		73.198	0.001321	0.00133
	73.258	0.791	0.801		73.258	0.001315	0.001325
	73.319	0.79	0.803		73.319	0.001308	0.001321
	73.38	0.79	0.802		73.38	0.001301	0.001318
	73.44	0.791	0.801		73.44	0.001293	0.001314
	73.501	0.791	0.801		73.501	0.001286	0.001311
	73.562	0.791	0.801		73.562	0.001278	0.001308
	73.622	0.791	0.801		73.622	0.00127	0.001305
	73.683	0.791	0.801		73.683	0.001262	0.001303
	73.744	0.792	0.8		73.744	0.001254	0.0013
	73.804	0.791	0.803		73.804	0.001246	0.001298
	73.865	0.791	0.802		73.865	0.001239	0.001296
	73.925	0.79	0.802		73.925	0.001231	0.001293
	73.986	0.79	0.802		73.986	0.001223	0.001291
	74.047	0.79	0.801		74.047	0.001216	0.001288
	74.107	0.79	0.801		74.107	0.001209	0.001286
	74.168	0.79	0.802		74.168	0.001202	0.001283
	74.229	0.791	0.802		74.229	0.001195	0.00128
	74.289	0.793	0.803		74.289	0.001189	0.001277
	74.35	0.793	0.804		74.35	0.001183	0.001274
	74.411	0.791	0.802		74.411	0.001177	0.00127
	74.471	0.793	0.801		74.471	0.001171	0.001267
	74.532	0.792	0.802		74.532	0.001166	0.001263
	74.593	0.792	0.801		74.593	0.001161	0.001259
	74.653	0.793	0.803		74.653	0.001156	0.001255
	74.714	0.792	0.803		74.714	0.001152	0.00125
	74.775	0.792	0.804		74.775	0.001147	0.001246
	74.835	0.792	0.804		74.835	0.001143	0.001242
	74.896	0.793	0.804		74.896	0.001139	0.001237
	74.957	0.793	0.804		74.957	0.001134	0.001233
	75.017	0.792	0.804		75.017	0.00113	0.001229
	75.078	0.792	0.805		75.078	0.001126	0.001225
	75.139	0.792	0.805		75.139	0.001122	0.001221
	75.199	0.793	0.805		75.199	0.001117	0.001217
	75.26	0.794	0.802		75.26	0.001113	0.001214
	75.321	0.793	0.803		75.321	0.001108	0.001211
	75.381	0.791	0.805		75.381	0.001103	0.001208
	75.442	0.793	0.804		75.442	0.001098	0.001206
	75.503	0.793	0.803		75.503	0.001092	0.001204
	75.563	0.793	0.804		75.563	0.001086	0.001202
	75.624	0.793	0.804		75.624	0.001079	0.0012
	75.685	0.794	0.804		75.685	0.001073	0.001199
	75.745	0.793	0.805		75.745	0.001066	0.001197
	75.806	0.792	0.804		75.806	0.001058	0.001196
	75.867	0.792	0.804		75.867	0.001051	0.001195
	75.927	0.792	0.803		75.927	0.001043	0.001194
	75.988	0.792	0.804		75.988	0.001034	0.001192
	76.049	0.793	0.804		76.049	0.001026	0.001191
	76.109	0.793	0.805		76.109	0.001017	0.001189
	76.17	0.793	0.805		76.17	0.001008	0.001187
	76.231	0.793	0.805		76.231	0.000999	0.001185
	76.291	0.794	0.807		76.291	0.00099	0.001182
	76.352	0.794	0.806		76.352	0.000981	0.001179
	76.412	0.796	0.806		76.412	0.000971	0.001175
	76.473	0.793	0.805		76.473	0.000962	0.001171
	76.534	0.793	0.805		76.534	0.000952	0.001167
	76.594	0.794	0.806		76.594	0.000943	0.001162
	76.655	0.795	0.806		76.655	0.000933	0.001157
	76.716	0.794	0.807		76.716	0.000924	0.001151
	76.776	0.793	0.806		76.776	0.000915	0.001145
	76.837	0.792	0.806		76.837	0.000906	0.001138
	76.898	0.794	0.807		76.898	0.000897	0.001131
	76.958	0.794	0.807		76.958	0.000888	0.001123
	77.019	0.793	0.807		77.019	0.00088	0.001115
	77.08	0.795	0.807		77.08	0.000872	0.001107
	77.14	0.795	0.805		77.14	0.000864	0.001098
	77.201	0.796	0.805		77.201	0.000857	0.001089
	77.262	0.797	0.805		77.262	0.000849	0.00108
	77.322	0.794	0.806		77.322	0.000842	0.00107
	77.383	0.793	0.806		77.383	0.000836	0.001061
	77.444	0.795	0.806		77.444	0.000829	0.001051
	77.504	0.796	0.806		77.504	0.000823	0.001041
	77.565	0.795	0.806		77.565	0.000816	0.001031
	77.626	0.794	0.806		77.626	0.00081	0.001021
	77.686	0.793	0.806		77.686	0.000804	0.001011
	77.747	0.794	0.806		77.747	0.000798	0.001001
	77.808	0.797	0.807		77.808	0.000793	0.000991
	77.868	0.797	0.805		77.868	0.000787	0.000981
	77.929	0.794	0.808		77.929	0.000781	0.000971
	77.99	0.797	0.807		77.99	0.000775	0.000961
	78.05	0.797	0.807		78.05	0.000769	0.000951
	78.111	0.794	0.807		78.111	0.000763	0.000941
	78.172	0.796	0.809		78.172	0.000757	0.000932
	78.232	0.795	0.807		78.232	0.000751	0.000922
	78.293	0.795	0.807		78.293	0.000744	0.000913
	78.354	0.796	0.808		78.354	0.000737	0.000904
	78.414	0.796	0.807		78.414	0.00073	0.000895
	78.475	0.795	0.807		78.475	0.000723	0.000886
	78.536	0.795	0.807		78.536	0.000716	0.000878
	78.596	0.795	0.807		78.596	0.000708	0.00087
	78.657	0.796	0.809		78.657	0.0007	0.000863
	78.718	0.796	0.808		78.718	0.000692	0.000856
	78.778	0.795	0.808		78.778	0.000685	0.00085
	78.839	0.795	0.807		78.839	0.000677	0.000844
	78.899	0.796	0.807		78.899	0.000669	0.000838
	78.96	0.797	0.807		78.96	0.000662	0.000834
	79.021	0.797	0.806		79.021	0.000655	0.000829
	79.081	0.796	0.807		79.081	0.000648	0.000826
	79.142	0.795	0.809		79.142	0.000641	0.000822
	79.203	0.796	0.809		79.203	0.000635	0.00082
	79.263	0.794	0.811		79.263	0.000629	0.000817
	79.324	0.797	0.808		79.324	0.000623	0.000816
	79.385	0.795	0.807		79.385	0.000618	0.000814
	79.445	0.795	0.81		79.445	0.000613	0.000813
	79.506	0.797	0.808		79.506	0.000609	0.000812
	79.567	0.797	0.807		79.567	0.000606	0.000812
	79.627	0.797	0.806		79.627	0.000603	0.000812
	79.688	0.797	0.806		79.688	0.0006	0.000812
	79.749	0.797	0.808		79.749	0.000599	0.000812
	79.809	0.796	0.81		79.809	0.000597	0.000812
	79.87	0.795	0.807		79.87	0.000597	0.000812
	79.931	0.797	0.808		79.931	0.000596	0.000812
	79.991	0.797	0.808		79.991	0.000596	0.000812
	80.052	0.796	0.81		80.052	0.000597	0.000812
	80.113	0.796	0.809		80.113	0.000598	0.000812
	80.173	0.796	0.809		80.173	0.000599	0.000812
	80.234	0.795	0.81		80.234	0.000601	0.000812
	80.295	0.796	0.811		80.295	0.000603	0.000812
	80.355	0.795	0.809		80.355	0.000604	0.000812
	80.416	0.796	0.807		80.416	0.000606	0.000812
	80.477	0.798	0.808		80.477	0.000608	0.000811
	80.537	0.797	0.81		80.537	0.00061	0.000811
	80.598	0.796	0.81		80.598	0.000612	0.000811
	80.659	0.798	0.808		80.659	0.000614	0.000811
	80.719	0.798	0.808		80.719	0.000616	0.000811
	80.78	0.797	0.808		80.78	0.000617	0.000811
	80.841	0.796	0.81		80.841	0.000618	0.000811
	80.901	0.797	0.81		80.901	0.000619	0.000812
	80.962	0.798	0.808		80.962	0.00062	0.000812
	81.023	0.798	0.809		81.023	0.00062	0.000813
	81.083	0.795	0.807		81.083	0.00062	0.000815
	81.144	0.796	0.808		81.144	0.00062	0.000816
	81.205	0.798	0.808		81.205	0.000619	0.000818
	81.265	0.797	0.81		81.265	0.000619	0.00082
	81.326	0.796	0.81		81.326	0.000618	0.000822
	81.386	0.796	0.808		81.386	0.000616	0.000825
	81.447	0.797	0.809		81.447	0.000615	0.000828
	81.508	0.796	0.81		81.508	0.000613	0.000831
	81.568	0.797	0.811		81.568	0.000612	0.000834
	81.629	0.799	0.811		81.629	0.00061	0.000838
	81.69	0.799	0.812		81.69	0.000608	0.000842
	81.75	0.798	0.81		81.75	0.000606	0.000846
	81.811	0.798	0.81		81.811	0.000604	0.00085
	81.872	0.798	0.809		81.872	0.000602	0.000854
	81.932	0.798	0.809		81.932	0.0006	0.000858
	81.993	0.797	0.809		81.993	0.000598	0.000861
	82.054	0.796	0.809		82.054	0.000596	0.000865
	82.114	0.797	0.811		82.114	0.000594	0.000869
	82.175	0.799	0.811		82.175	0.000592	0.000872
	82.236	0.798	0.81		82.236	0.000591	0.000875
	82.296	0.797	0.811		82.296	0.000589	0.000878
	82.357	0.798	0.811		82.357	0.000588	0.000881
	82.418	0.798	0.811		82.418	0.000586	0.000883
	82.478	0.798	0.81		82.478	0.000585	0.000885
	82.539	0.798	0.811		82.539	0.000584	0.000887
	82.6	0.798	0.811		82.6	0.000583	0.000888
	82.66	0.798	0.812		82.66	0.000582	0.000889
	82.721	0.799	0.811		82.721	0.000581	0.00089
	82.782	0.799	0.81		82.782	0.000581	0.00089
	82.842	0.799	0.809		82.842	0.00058	0.00089
	82.903	0.799	0.812		82.903	0.00058	0.000889
	82.964	0.799	0.813		82.964	0.000579	0.000888
	83.024	0.799	0.811		83.024	0.000579	0.000887
	83.085	0.799	0.811		83.085	0.000578	0.000885
	83.146	0.799	0.81		83.146	0.000578	0.000882
	83.206	0.797	0.81		83.206	0.000577	0.000879
	83.267	0.8	0.812		83.267	0.000577	0.000876
	83.328	0.799	0.81		83.328	0.000576	0.000872
	83.388	0.798	0.81		83.388	0.000576	0.000867
	83.449	0.799	0.811		83.449	0.000575	0.000862
	83.51	0.799	0.812		83.51	0.000574	0.000856
	83.57	0.799	0.811		83.57	0.000573	0.00085
	83.631	0.8	0.813		83.631	0.000571	0.000844
	83.692	0.798	0.813		83.692	0.00057	0.000837
	83.752	0.799	0.812		83.752	0.000568	0.00083
	83.813	0.797	0.812		83.813	0.000566	0.000822
	83.873	0.798	0.811		83.873	0.000563	0.000814
	83.934	0.799	0.812		83.934	0.00056	0.000806
	83.995	0.798	0.812		83.995	0.000558	0.000797
	84.055	0.798	0.812		84.055	0.000554	0.000788
	84.116	0.799	0.811		84.116	0.000551	0.000779
	84.177	0.798	0.81		84.177	0.000547	0.00077
	84.237	0.797	0.812		84.237	0.000543	0.00076
	84.298	0.798	0.815		84.298	0.000539	0.00075
	84.359	0.799	0.812		84.359	0.000535	0.000741
	84.419	0.8	0.814		84.419	0.00053	0.000731
	84.48	0.8	0.812		84.48	0.000526	0.000721
	84.541	0.8	0.81		84.541	0.000521	0.000712
	84.601	0.799	0.813		84.601	0.000516	0.000702
	84.662	0.798	0.811		84.662	0.000511	0.000693
	84.723	0.798	0.812		84.723	0.000506	0.000684
	84.783	0.798	0.813		84.783	0.000502	0.000676
	84.844	0.799	0.813		84.844	0.000497	0.000668
	84.905	0.8	0.813		84.905	0.000493	0.00066
	84.965	0.8	0.814		84.965	0.000489	0.000653
	85.026	0.799	0.813		85.026	0.000485	0.000647
	85.087	0.799	0.814		85.087	0.000481	0.000641
	85.147	0.8	0.815		85.147	0.000478	0.000636
	85.208	0.8	0.812		85.208	0.000476	0.000631
	85.269	0.798	0.813		85.269	0.000474	0.000626
	85.329	0.799	0.813		85.329	0.000472	0.000623
	85.39	0.8	0.813		85.39	0.000471	0.000619
	85.451	0.801	0.814		85.451	0.000471	0.000617
	85.511	0.799	0.814		85.511	0.00047	0.000614
	85.572	0.799	0.813		85.572	0.000471	0.000613
	85.633	0.8	0.812		85.633	0.000472	0.000611
	85.693	0.799	0.811		85.693	0.000473	0.000611
	85.754	0.798	0.813		85.754	0.000475	0.000611
	85.815	0.8	0.813		85.815	0.000477	0.000611
	85.875	0.799	0.813		85.875	0.00048	0.000612
	85.936	0.799	0.814		85.936	0.000483	0.000613
	85.997	0.8	0.812		85.997	0.000487	0.000615
	86.057	0.801	0.811		86.057	0.000491	0.000617
	86.118	0.802	0.812		86.118	0.000495	0.000619
	86.179	0.8	0.815		86.179	0.000499	0.000622
	86.239	0.8	0.814		86.239	0.000503	0.000625
	86.3	0.8	0.815		86.3	0.000508	0.000629
	86.36	0.799	0.814		86.36	0.000512	0.000633
	86.421	0.801	0.816		86.421	0.000517	0.000637
	86.482	0.8	0.815		86.482	0.000522	0.000641
	86.542	0.8	0.813		86.542	0.000526	0.000645
	86.603	0.801	0.814		86.603	0.000532	0.000653
	86.664	0.802	0.814		86.664	0.000539	0.000664
	86.724	0.8	0.813		86.724	0.000545	0.000673
	86.785	0.799	0.813		86.785	0.000552	0.000683
	86.846	0.799	0.813		86.846	0.000559	0.000691
	86.906	0.8	0.813		86.906	0.000565	0.0007
	86.967	0.8	0.815		86.967	0.000572	0.000708
	87.028	0.802	0.813		87.028	0.000578	0.000715
	87.088	0.801	0.813		87.088	0.000584	0.000723
	87.149	0.8	0.811		87.149	0.00059	0.000731
	87.21	0.8	0.814		87.21	0.000595	0.000738
	87.27	0.801	0.815		87.27	0.000601	0.000745
	87.331	0.799	0.814		87.331	0.000607	0.000753
	87.392	0.8	0.814		87.392	0.000612	0.00076
	87.452	0.8	0.815		87.452	0.000617	0.000768
	87.513	0.8	0.814		87.513	0.000623	0.000775
	87.574	0.801	0.814		87.574	0.000628	0.000783
	87.634	0.802	0.814		87.634	0.000633	0.000791
	87.695	0.8	0.814		87.695	0.000638	0.000799
	87.756	0.8	0.814		87.756	0.000644	0.000807
	87.816	0.801	0.813		87.816	0.000649	0.000815
	87.877	0.801	0.813		87.877	0.000654	0.000823
	87.938	0.8	0.813		87.938	0.00066	0.000831
	87.998	0.8	0.815		87.998	0.000665	0.00084
	88.059	0.798	0.815		88.059	0.000671	0.000848
	88.12	0.801	0.813		88.12	0.000676	0.000857
	88.18	0.801	0.815		88.18	0.000682	0.000866
	88.241	0.8	0.814		88.241	0.000687	0.000875
	88.302	0.799	0.815		88.302	0.000693	0.000884
	88.362	0.801	0.815		88.362	0.000699	0.000893
	88.423	0.801	0.817		88.423	0.000705	0.000902
	88.484	0.801	0.814		88.484	0.000711	0.000911
	88.544	0.801	0.815		88.544	0.000717	0.000921
	88.605	0.8	0.816		88.605	0.000723	0.00093
	88.666	0.802	0.815		88.666	0.000729	0.00094
	88.726	0.801	0.814		88.726	0.000735	0.000949
	88.787	0.801	0.815		88.787	0.000742	0.000959
	88.847	0.802	0.815		88.847	0.000749	0.000969
	88.908	0.801	0.816		88.908	0.000755	0.000978
	88.969	0.803	0.818		88.969	0.000762	0.000988
	89.029	0.801	0.815		89.029	0.000769	0.000998
	89.09	0.801	0.815		89.09	0.000776	0.001008
	89.151	0.803	0.816		89.151	0.000783	0.001018
	89.211	0.802	0.815		89.211	0.00079	0.001028
	89.272	0.802	0.813		89.272	0.000797	0.001038
	89.333	0.802	0.817		89.333	0.000805	0.001048
	89.393	0.801	0.816		89.393	0.000812	0.001058
	89.454	0.802	0.816		89.454	0.00082	0.001068
	89.515	0.801	0.816		89.515	0.000827	0.001078
	89.575	0.8	0.815		89.575	0.000835	0.001088
	89.636	0.803	0.815		89.636	0.000843	0.001098
	89.697	0.802	0.815		89.697	0.00085	0.001108
	89.757	0.803	0.815		89.757	0.000858	0.001118
	89.818	0.801	0.817		89.818	0.000866	0.001128
	89.879	0.802	0.815		89.879	0.000874	0.001137
	89.939	0.802	0.816		89.939	0.000882	0.001147
	90	0.803	0.816		90	0.000891	0.001157
