# Supplementary material for: Human mitochondrial carriers of the SLC25 family function as monomers exchanging substrates with a ping-pong kinetic mechanism
Source: EMBO J. 2024 Jun 27;43(16):3450–65. doi: 10.1038/s44318-024-00150-0 (PMC11329753; doi:10.1038/s44318-024-00150-0)
Supplement: Supplementary file 2 — Source data Fig. 1 [file 44318_2024_150_MOESM2_ESM.zip › Figure_1/Figure_1G/Figure_1G.xlsx]

## Sheet: Figure 1G
	Time (secs)	control						CIC
	0	0.588	0.792	0.377				1.892	0.518	0.246	1.878	0.389	0.165
	10	0.671	0.906	0.786				2.203	2.094	2.238	0.707	0.657	0.748
	20	0.846	0.958	0.807				6.783	5.272	5.606	3.812	3.984	3.747
	30	1.073	0.938	1.248				8.196	7.374	7.262	4.35	5.485	5.054
	40	1.692	1.49	1.583				10.941	8.852	8.329	6.217	6.311	6.366
	50	1.249	1.417	1.311				14.867	11.98	12.828	8.713	10.034	8.906
	60	1.568	1.552	1.699				14.843	12.331	14.948	10.951	11.652	11.605
	90	1.93	1.896	2.674				20.335	17.156	22.311	15.527	16.634	15.987
	150	2.714	2.469	2.779				26.52	21.944	25.237	20.848	22.253	23.164
