# Supplementary material for: Human mitochondrial carriers of the SLC25 family function as monomers exchanging substrates with a ping-pong kinetic mechanism
Source: EMBO J. 2024 Jun 27;43(16):3450–65. doi: 10.1038/s44318-024-00150-0 (PMC11329753; doi:10.1038/s44318-024-00150-0)
Supplement: Supplementary file 2 — Source data Fig. 1 [file 44318_2024_150_MOESM2_ESM.zip › Figure_1/Figure_1N/Figure_1N.xlsx]

## Sheet: Figure 1N
	Fluorescnce ratio (350/330 nm)				dR/dT
	Temperature	hAGC	+10 mM aspartate		Temperature	hAGC	+10 mM aspartate
	20	0.659	0.66		20	0.001348	0.001249
	20.061	0.659	0.658		20.061	0.001342	0.001246
	20.122	0.661	0.66		20.122	0.001336	0.001243
	20.183	0.661	0.66		20.183	0.00133	0.00124
	20.244	0.661	0.66		20.244	0.001324	0.001237
	20.305	0.661	0.659		20.305	0.001319	0.001234
	20.366	0.662	0.66		20.366	0.001313	0.00123
	20.427	0.661	0.66		20.427	0.001307	0.001227
	20.488	0.661	0.659		20.488	0.001302	0.001224
	20.549	0.662	0.66		20.549	0.001296	0.00122
	20.61	0.661	0.66		20.61	0.00129	0.001217
	20.671	0.662	0.661		20.671	0.001285	0.001213
	20.732	0.662	0.66		20.732	0.001279	0.00121
	20.793	0.662	0.659		20.793	0.001273	0.001206
	20.854	0.663	0.66		20.854	0.001268	0.001203
	20.915	0.662	0.66		20.915	0.001262	0.001199
	20.976	0.663	0.66		20.976	0.001257	0.001196
	21.037	0.663	0.658		21.037	0.001251	0.001192
	21.098	0.662	0.659		21.098	0.001246	0.001188
	21.159	0.663	0.66		21.159	0.00124	0.001185
	21.22	0.662	0.66		21.22	0.001235	0.001181
	21.28	0.662	0.66		21.28	0.001229	0.001177
	21.341	0.663	0.66		21.341	0.001224	0.001173
	21.402	0.663	0.661		21.402	0.001219	0.001169
	21.463	0.663	0.661		21.463	0.001213	0.001166
	21.524	0.662	0.661		21.524	0.001208	0.001162
	21.585	0.661	0.661		21.585	0.001203	0.001158
	21.646	0.663	0.661		21.646	0.001197	0.001154
	21.707	0.662	0.662		21.707	0.001192	0.00115
	21.768	0.663	0.661		21.768	0.001187	0.001147
	21.829	0.662	0.661		21.829	0.001182	0.001143
	21.89	0.663	0.662		21.89	0.001176	0.001139
	21.951	0.664	0.661		21.951	0.001171	0.001135
	22.012	0.663	0.661		22.012	0.001166	0.001131
	22.073	0.663	0.661		22.073	0.001161	0.001128
	22.134	0.663	0.662		22.134	0.001156	0.001124
	22.195	0.664	0.662		22.195	0.001151	0.00112
	22.256	0.663	0.662		22.256	0.001146	0.001116
	22.317	0.663	0.662		22.317	0.001141	0.001112
	22.378	0.665	0.662		22.378	0.001136	0.001109
	22.439	0.664	0.662		22.439	0.001131	0.001105
	22.5	0.664	0.662		22.5	0.001127	0.001101
	22.561	0.664	0.662		22.561	0.001122	0.001097
	22.622	0.663	0.662		22.622	0.001117	0.001093
	22.683	0.664	0.661		22.683	0.001113	0.00109
	22.744	0.665	0.662		22.744	0.001108	0.001086
	22.805	0.666	0.662		22.805	0.001104	0.001082
	22.866	0.665	0.662		22.866	0.0011	0.001078
	22.927	0.666	0.664		22.927	0.001096	0.001074
	22.988	0.664	0.664		22.988	0.001091	0.00107
	23.049	0.664	0.662		23.049	0.001087	0.001066
	23.11	0.663	0.663		23.11	0.001083	0.001062
	23.171	0.664	0.662		23.171	0.00108	0.001057
	23.232	0.665	0.662		23.232	0.001076	0.001053
	23.293	0.664	0.662		23.293	0.001073	0.001048
	23.354	0.666	0.662		23.354	0.001069	0.001042
	23.415	0.666	0.664		23.415	0.001066	0.001037
	23.476	0.665	0.664		23.476	0.001066	0.00103
	23.537	0.665	0.662		23.537	0.001066	0.001023
	23.598	0.666	0.663		23.598	0.001065	0.001017
	23.659	0.666	0.663		23.659	0.001065	0.00101
	23.72	0.665	0.663		23.72	0.001065	0.001004
	23.78	0.665	0.664		23.78	0.001065	0.000997
	23.841	0.665	0.662		23.841	0.001064	0.000991
	23.902	0.665	0.663		23.902	0.001064	0.000985
	23.963	0.665	0.663		23.963	0.001063	0.000979
	24.024	0.666	0.664		24.024	0.001063	0.000974
	24.085	0.665	0.665		24.085	0.001062	0.000968
	24.146	0.666	0.662		24.146	0.001061	0.000963
	24.207	0.666	0.663		24.207	0.00106	0.000958
	24.268	0.666	0.663		24.268	0.001058	0.000953
	24.329	0.666	0.664		24.329	0.001057	0.000948
	24.39	0.667	0.664		24.39	0.001055	0.000944
	24.451	0.666	0.663		24.451	0.001053	0.00094
	24.512	0.666	0.663		24.512	0.001052	0.000936
	24.573	0.666	0.664		24.573	0.00105	0.000933
	24.634	0.666	0.665		24.634	0.001048	0.00093
	24.695	0.667	0.664		24.695	0.001046	0.000927
	24.756	0.666	0.665		24.756	0.001044	0.000924
	24.817	0.666	0.665		24.817	0.001041	0.000922
	24.878	0.665	0.664		24.878	0.001039	0.00092
	24.939	0.665	0.665		24.939	0.001038	0.000918
	25	0.666	0.665		25	0.001036	0.000916
	25.061	0.666	0.664		25.061	0.001034	0.000915
	25.122	0.666	0.665		25.122	0.001032	0.000914
	25.183	0.666	0.665		25.183	0.001031	0.000913
	25.244	0.667	0.665		25.244	0.00103	0.000912
	25.305	0.668	0.665		25.305	0.001028	0.000911
	25.366	0.667	0.664		25.366	0.001028	0.00091
	25.427	0.666	0.664		25.427	0.001027	0.00091
	25.488	0.667	0.665		25.488	0.001026	0.00091
	25.549	0.667	0.666		25.549	0.001026	0.00091
	25.61	0.667	0.666		25.61	0.001025	0.00091
	25.671	0.667	0.666		25.671	0.001025	0.00091
	25.732	0.667	0.664		25.732	0.001025	0.000911
	25.793	0.668	0.664		25.793	0.001025	0.000911
	25.854	0.668	0.664		25.854	0.001025	0.000912
	25.915	0.668	0.664		25.915	0.001025	0.000913
	25.976	0.668	0.665		25.976	0.001025	0.000914
	26.037	0.667	0.665		26.037	0.001025	0.000915
	26.098	0.667	0.665		26.098	0.001024	0.000916
	26.159	0.667	0.665		26.159	0.001024	0.000917
	26.22	0.668	0.665		26.22	0.001024	0.000919
	26.28	0.668	0.665		26.28	0.001023	0.00092
	26.341	0.669	0.666		26.341	0.001023	0.000922
	26.402	0.668	0.665		26.402	0.001022	0.000923
	26.463	0.668	0.666		26.463	0.001021	0.000925
	26.524	0.668	0.666		26.524	0.001019	0.000927
	26.585	0.669	0.665		26.585	0.001017	0.000928
	26.646	0.669	0.666		26.646	0.001016	0.00093
	26.707	0.669	0.666		26.707	0.001013	0.000932
	26.768	0.668	0.666		26.768	0.001011	0.000934
	26.829	0.668	0.667		26.829	0.001008	0.000936
	26.89	0.669	0.667		26.89	0.001005	0.000937
	26.951	0.669	0.666		26.951	0.001002	0.000939
	27.012	0.669	0.666		27.012	0.000999	0.000941
	27.073	0.668	0.666		27.073	0.000996	0.000942
	27.134	0.668	0.666		27.134	0.000992	0.000944
	27.195	0.669	0.667		27.195	0.000989	0.000946
	27.256	0.669	0.666		27.256	0.000985	0.000947
	27.317	0.667	0.666		27.317	0.000981	0.000949
	27.378	0.669	0.667		27.378	0.000978	0.000951
	27.439	0.668	0.667		27.439	0.000974	0.000952
	27.5	0.669	0.667		27.5	0.000971	0.000954
	27.561	0.67	0.667		27.561	0.000968	0.000955
	27.622	0.67	0.666		27.622	0.000965	0.000957
	27.683	0.67	0.667		27.683	0.000962	0.000958
	27.744	0.668	0.667		27.744	0.00096	0.00096
	27.805	0.669	0.666		27.805	0.000958	0.000961
	27.866	0.67	0.666		27.866	0.000957	0.000963
	27.927	0.67	0.667		27.927	0.000956	0.000964
	27.988	0.67	0.668		27.988	0.000956	0.000965
	28.049	0.671	0.667		28.049	0.000956	0.000967
	28.11	0.67	0.667		28.11	0.000957	0.000968
	28.171	0.668	0.667		28.171	0.000958	0.000969
	28.232	0.669	0.669		28.232	0.00096	0.000969
	28.293	0.67	0.668		28.293	0.000962	0.00097
	28.354	0.67	0.667		28.354	0.000964	0.00097
	28.415	0.672	0.668		28.415	0.000967	0.00097
	28.476	0.67	0.668		28.476	0.000971	0.00097
	28.537	0.669	0.668		28.537	0.000974	0.00097
	28.598	0.67	0.667		28.598	0.000978	0.000969
	28.659	0.669	0.668		28.659	0.000983	0.000968
	28.72	0.669	0.667		28.72	0.000987	0.000967
	28.78	0.669	0.668		28.78	0.000992	0.000965
	28.841	0.669	0.668		28.841	0.000997	0.000963
	28.902	0.67	0.668		28.902	0.001002	0.000961
	28.963	0.67	0.667		28.963	0.001006	0.000959
	29.024	0.671	0.668		29.024	0.001011	0.000956
	29.085	0.671	0.668		29.085	0.001016	0.000954
	29.146	0.671	0.669		29.146	0.001021	0.000951
	29.207	0.67	0.669		29.207	0.001025	0.000948
	29.268	0.671	0.669		29.268	0.001029	0.000945
	29.329	0.671	0.67		29.329	0.001033	0.000942
	29.39	0.67	0.67		29.39	0.001036	0.000939
	29.451	0.671	0.668		29.451	0.00104	0.000936
	29.512	0.671	0.668		29.512	0.001042	0.000934
	29.573	0.671	0.669		29.573	0.001045	0.000931
	29.634	0.671	0.668		29.634	0.001047	0.000929
	29.695	0.671	0.669		29.695	0.001049	0.000926
	29.756	0.673	0.669		29.756	0.00105	0.000924
	29.817	0.671	0.669		29.817	0.001051	0.000922
	29.878	0.671	0.669		29.878	0.001052	0.000921
	29.939	0.671	0.669		29.939	0.001052	0.00092
	30	0.67	0.668		30	0.001052	0.000918
	30.061	0.671	0.668		30.061	0.001052	0.000918
	30.122	0.671	0.669		30.122	0.001052	0.000917
	30.183	0.671	0.67		30.183	0.001052	0.000917
	30.244	0.67	0.669		30.244	0.001052	0.000917
	30.305	0.671	0.669		30.305	0.001052	0.000917
	30.366	0.671	0.67		30.366	0.001052	0.000918
	30.427	0.671	0.669		30.427	0.001052	0.000919
	30.488	0.672	0.669		30.488	0.001052	0.00092
	30.549	0.674	0.671		30.549	0.001052	0.000922
	30.61	0.672	0.669		30.61	0.001053	0.000924
	30.671	0.671	0.669		30.671	0.001053	0.000926
	30.732	0.672	0.67		30.732	0.001054	0.000928
	30.793	0.673	0.67		30.793	0.001055	0.000931
	30.854	0.673	0.67		30.854	0.001057	0.000934
	30.915	0.673	0.67		30.915	0.001058	0.000937
	30.976	0.673	0.67		30.976	0.00106	0.000941
	31.037	0.673	0.669		31.037	0.001062	0.000944
	31.098	0.674	0.67		31.098	0.001064	0.000948
	31.159	0.673	0.672		31.159	0.001067	0.000952
	31.22	0.672	0.671		31.22	0.00107	0.000956
	31.28	0.673	0.67		31.28	0.001072	0.00096
	31.341	0.673	0.67		31.341	0.001075	0.000965
	31.402	0.673	0.67		31.402	0.001078	0.000969
	31.463	0.673	0.67		31.463	0.001081	0.000974
	31.524	0.674	0.67		31.524	0.001084	0.000979
	31.585	0.673	0.672		31.585	0.001087	0.000983
	31.646	0.674	0.671		31.646	0.00109	0.000988
	31.707	0.674	0.671		31.707	0.001092	0.000993
	31.768	0.675	0.67		31.768	0.001095	0.000997
	31.829	0.674	0.671		31.829	0.001097	0.001002
	31.89	0.673	0.67		31.89	0.001099	0.001006
	31.951	0.673	0.67		31.951	0.001101	0.001011
	32.012	0.673	0.671		32.012	0.001103	0.001016
	32.073	0.674	0.671		32.073	0.001104	0.00102
	32.134	0.674	0.671		32.134	0.001106	0.001025
	32.195	0.674	0.671		32.195	0.001107	0.001029
	32.256	0.674	0.671		32.256	0.001107	0.001033
	32.317	0.675	0.671		32.317	0.001108	0.001038
	32.378	0.675	0.67		32.378	0.001108	0.001042
	32.439	0.674	0.67		32.439	0.001108	0.001047
	32.5	0.674	0.671		32.5	0.001108	0.001052
	32.561	0.675	0.671		32.561	0.001108	0.001056
	32.622	0.674	0.672		32.622	0.001108	0.001061
	32.683	0.674	0.671		32.683	0.001107	0.001066
	32.744	0.675	0.671		32.744	0.001106	0.001072
	32.805	0.674	0.672		32.805	0.001105	0.001077
	32.866	0.674	0.672		32.866	0.001104	0.001083
	32.927	0.674	0.672		32.927	0.001103	0.001089
	32.988	0.675	0.673		32.988	0.001103	0.001095
	33.049	0.675	0.672		33.049	0.001102	0.001101
	33.11	0.674	0.672		33.11	0.001101	0.001107
	33.171	0.674	0.673		33.171	0.0011	0.001113
	33.232	0.675	0.673		33.232	0.0011	0.00112
	33.293	0.674	0.673		33.293	0.0011	0.001126
	33.354	0.675	0.673		33.354	0.0011	0.001132
	33.415	0.675	0.672		33.415	0.0011	0.001138
	33.476	0.675	0.672		33.476	0.001101	0.001144
	33.537	0.675	0.672		33.537	0.001101	0.00115
	33.598	0.675	0.672		33.598	0.001103	0.001156
	33.659	0.676	0.672		33.659	0.001104	0.001161
	33.72	0.674	0.673		33.72	0.001106	0.001166
	33.78	0.676	0.673		33.78	0.001108	0.00117
	33.841	0.676	0.673		33.841	0.00111	0.001174
	33.902	0.677	0.673		33.902	0.001113	0.001178
	33.963	0.677	0.674		33.963	0.001116	0.001181
	34.024	0.676	0.673		34.024	0.001119	0.001184
	34.085	0.676	0.674		34.085	0.001122	0.001186
	34.146	0.676	0.674		34.146	0.001126	0.001188
	34.207	0.677	0.674		34.207	0.001129	0.001189
	34.268	0.677	0.674		34.268	0.001133	0.001189
	34.329	0.676	0.673		34.329	0.001137	0.001189
	34.39	0.675	0.673		34.39	0.00114	0.001188
	34.451	0.675	0.675		34.451	0.001144	0.001186
	34.512	0.675	0.675		34.512	0.001147	0.001184
	34.573	0.676	0.675		34.573	0.00115	0.001182
	34.634	0.676	0.673		34.634	0.001153	0.001178
	34.695	0.678	0.673		34.695	0.001156	0.001175
	34.756	0.678	0.674		34.756	0.001158	0.00117
	34.817	0.677	0.674		34.817	0.00116	0.001166
	34.878	0.677	0.674		34.878	0.001162	0.00116
	34.939	0.677	0.674		34.939	0.001163	0.001155
	35	0.677	0.674		35	0.001164	0.001149
	35.061	0.678	0.674		35.061	0.001165	0.001142
	35.122	0.677	0.674		35.122	0.001165	0.001136
	35.183	0.677	0.675		35.183	0.001165	0.001129
	35.244	0.677	0.674		35.244	0.001164	0.001122
	35.305	0.677	0.675		35.305	0.001163	0.001115
	35.366	0.677	0.674		35.366	0.001162	0.001108
	35.427	0.677	0.674		35.427	0.00116	0.001101
	35.488	0.678	0.675		35.488	0.001158	0.001094
	35.549	0.677	0.675		35.549	0.001155	0.001087
	35.61	0.677	0.675		35.61	0.001153	0.001081
	35.671	0.678	0.677		35.671	0.00115	0.001074
	35.732	0.678	0.676		35.732	0.001146	0.001068
	35.793	0.678	0.675		35.793	0.001143	0.001061
	35.854	0.678	0.676		35.854	0.00114	0.001055
	35.915	0.679	0.676		35.915	0.001137	0.00105
	35.976	0.679	0.677		35.976	0.001133	0.001044
	36.037	0.678	0.676		36.037	0.00113	0.001039
	36.098	0.678	0.676		36.098	0.001127	0.001034
	36.159	0.679	0.676		36.159	0.001124	0.001029
	36.22	0.679	0.676		36.22	0.001122	0.001025
	36.28	0.678	0.676		36.28	0.00112	0.001021
	36.341	0.678	0.677		36.341	0.001118	0.001017
	36.402	0.679	0.677		36.402	0.001116	0.001014
	36.463	0.679	0.677		36.463	0.001115	0.001011
	36.524	0.678	0.676		36.524	0.001114	0.001008
	36.585	0.678	0.676		36.585	0.001114	0.001006
	36.646	0.678	0.676		36.646	0.001114	0.001004
	36.707	0.68	0.676		36.707	0.001115	0.001002
	36.768	0.679	0.677		36.768	0.001115	0.001
	36.829	0.68	0.676		36.829	0.001117	0.000998
	36.89	0.679	0.676		36.89	0.001118	0.000997
	36.951	0.68	0.676		36.951	0.00112	0.000996
	37.012	0.679	0.676		37.012	0.001122	0.000995
	37.073	0.678	0.676		37.073	0.001124	0.000994
	37.134	0.679	0.676		37.134	0.001126	0.000993
	37.195	0.679	0.676		37.195	0.001129	0.000992
	37.256	0.68	0.676		37.256	0.001131	0.000991
	37.317	0.679	0.677		37.317	0.001134	0.000991
	37.378	0.68	0.676		37.378	0.001136	0.000991
	37.439	0.68	0.676		37.439	0.001139	0.000991
	37.5	0.68	0.676		37.5	0.001141	0.000991
	37.561	0.68	0.677		37.561	0.001143	0.000991
	37.622	0.68	0.678		37.622	0.001145	0.000991
	37.683	0.68	0.679		37.683	0.001147	0.000992
	37.744	0.68	0.678		37.744	0.001149	0.000993
	37.805	0.68	0.678		37.805	0.00115	0.000994
	37.866	0.681	0.678		37.866	0.001152	0.000995
	37.927	0.68	0.677		37.927	0.001153	0.000997
	37.988	0.68	0.677		37.988	0.001154	0.000999
	38.049	0.68	0.678		38.049	0.001155	0.001002
	38.11	0.68	0.678		38.11	0.001156	0.001004
	38.171	0.679	0.677		38.171	0.001157	0.001007
	38.232	0.681	0.679		38.232	0.001158	0.001011
	38.293	0.681	0.679		38.293	0.001159	0.001015
	38.354	0.68	0.677		38.354	0.00116	0.001019
	38.415	0.68	0.676		38.415	0.001162	0.001024
	38.476	0.68	0.676		38.476	0.001163	0.001028
	38.537	0.681	0.678		38.537	0.001165	0.001034
	38.598	0.681	0.678		38.598	0.001168	0.001039
	38.659	0.682	0.677		38.659	0.001171	0.001045
	38.72	0.68	0.678		38.72	0.001174	0.001051
	38.78	0.68	0.678		38.78	0.001177	0.001058
	38.841	0.681	0.678		38.841	0.001181	0.001064
	38.902	0.682	0.678		38.902	0.001185	0.001071
	38.963	0.682	0.678		38.963	0.00119	0.001078
	39.024	0.682	0.678		39.024	0.001195	0.001085
	39.085	0.681	0.678		39.085	0.0012	0.001092
	39.146	0.68	0.678		39.146	0.001206	0.001099
	39.207	0.681	0.679		39.207	0.001212	0.001106
	39.268	0.682	0.68		39.268	0.001219	0.001113
	39.329	0.682	0.679		39.329	0.001225	0.001119
	39.39	0.682	0.679		39.39	0.001232	0.001126
	39.451	0.681	0.678		39.451	0.001239	0.001132
	39.512	0.683	0.679		39.512	0.001247	0.001138
	39.573	0.683	0.679		39.573	0.001254	0.001143
	39.634	0.683	0.679		39.634	0.001262	0.001148
	39.695	0.683	0.68		39.695	0.001269	0.001154
	39.756	0.683	0.679		39.756	0.001276	0.001158
	39.817	0.684	0.678		39.817	0.001283	0.001163
	39.878	0.684	0.68		39.878	0.00129	0.001167
	39.939	0.683	0.68		39.939	0.001297	0.001171
	40	0.682	0.679		40	0.001303	0.001175
	40.061	0.683	0.679		40.061	0.001309	0.001179
	40.122	0.683	0.68		40.122	0.001315	0.001183
	40.183	0.684	0.68		40.183	0.00132	0.001186
	40.244	0.683	0.68		40.244	0.001325	0.001189
	40.305	0.682	0.681		40.305	0.001329	0.001193
	40.366	0.684	0.68		40.366	0.001333	0.001196
	40.427	0.684	0.68		40.427	0.001337	0.001199
	40.488	0.684	0.681		40.488	0.001341	0.001202
	40.549	0.684	0.681		40.549	0.001344	0.001205
	40.61	0.683	0.68		40.61	0.001347	0.001208
	40.671	0.683	0.681		40.671	0.001349	0.001211
	40.732	0.683	0.681		40.732	0.001351	0.001214
	40.793	0.684	0.679		40.793	0.001353	0.001217
	40.854	0.684	0.68		40.854	0.001355	0.00122
	40.915	0.683	0.682		40.915	0.001357	0.001222
	40.976	0.683	0.681		40.976	0.001359	0.001225
	41.037	0.683	0.68		41.037	0.00136	0.001227
	41.098	0.683	0.681		41.098	0.001362	0.001229
	41.159	0.683	0.682		41.159	0.001363	0.001231
	41.22	0.684	0.68		41.22	0.001365	0.001233
	41.28	0.684	0.681		41.28	0.001367	0.001235
	41.341	0.685	0.682		41.341	0.001369	0.001237
	41.402	0.684	0.681		41.402	0.001371	0.001239
	41.463	0.685	0.681		41.463	0.001374	0.00124
	41.524	0.686	0.681		41.524	0.001376	0.001241
	41.585	0.685	0.683		41.585	0.001379	0.001242
	41.646	0.685	0.683		41.646	0.001382	0.001243
	41.707	0.685	0.683		41.707	0.001386	0.001244
	41.768	0.685	0.683		41.768	0.001389	0.001244
	41.829	0.685	0.682		41.829	0.001393	0.001245
	41.89	0.685	0.682		41.89	0.001397	0.001245
	41.951	0.685	0.683		41.951	0.001401	0.001245
	42.012	0.686	0.681		42.012	0.001405	0.001245
	42.073	0.686	0.681		42.073	0.00141	0.001244
	42.134	0.687	0.683		42.134	0.001414	0.001244
	42.195	0.686	0.682		42.195	0.001419	0.001243
	42.256	0.686	0.681		42.256	0.001424	0.001242
	42.317	0.686	0.682		42.317	0.001429	0.001241
	42.378	0.686	0.68		42.378	0.001434	0.00124
	42.439	0.686	0.682		42.439	0.001439	0.001239
	42.5	0.687	0.684		42.5	0.001444	0.001237
	42.561	0.687	0.683		42.561	0.001449	0.001236
	42.622	0.686	0.683		42.622	0.001455	0.001235
	42.683	0.686	0.683		42.683	0.00146	0.001233
	42.744	0.685	0.682		42.744	0.001465	0.001231
	42.805	0.685	0.683		42.805	0.00147	0.00123
	42.866	0.687	0.682		42.866	0.001475	0.001228
	42.927	0.687	0.685		42.927	0.00148	0.001227
	42.988	0.688	0.684		42.988	0.001485	0.001225
	43.049	0.688	0.684		43.049	0.00149	0.001223
	43.11	0.687	0.683		43.11	0.001495	0.001222
	43.171	0.688	0.682		43.171	0.0015	0.001221
	43.232	0.686	0.684		43.232	0.001505	0.001219
	43.293	0.687	0.682		43.293	0.001509	0.001218
	43.354	0.688	0.683		43.354	0.001513	0.001218
	43.415	0.686	0.684		43.415	0.001518	0.001217
	43.476	0.685	0.684		43.476	0.001522	0.001217
	43.537	0.688	0.684		43.537	0.001525	0.001217
	43.598	0.688	0.684		43.598	0.001529	0.001218
	43.659	0.687	0.683		43.659	0.001533	0.001219
	43.72	0.688	0.684		43.72	0.001536	0.001221
	43.78	0.687	0.685		43.78	0.001539	0.001223
	43.841	0.688	0.683		43.841	0.001542	0.001226
	43.902	0.687	0.684		43.902	0.001545	0.001229
	43.963	0.688	0.686		43.963	0.001548	0.001233
	44.024	0.689	0.685		44.024	0.001551	0.001238
	44.085	0.69	0.684		44.085	0.001554	0.001243
	44.146	0.69	0.684		44.146	0.001557	0.001249
	44.207	0.689	0.685		44.207	0.00156	0.001256
	44.268	0.689	0.685		44.268	0.001563	0.001263
	44.329	0.69	0.686		44.329	0.001566	0.001271
	44.39	0.689	0.686		44.39	0.00157	0.001279
	44.451	0.689	0.686		44.451	0.001574	0.001288
	44.512	0.69	0.685		44.512	0.001578	0.001297
	44.573	0.689	0.684		44.573	0.001582	0.001306
	44.634	0.69	0.685		44.634	0.001587	0.001316
	44.695	0.69	0.685		44.695	0.001592	0.001325
	44.756	0.69	0.685		44.756	0.001597	0.001335
	44.817	0.691	0.686		44.817	0.001603	0.001345
	44.878	0.689	0.686		44.878	0.001609	0.001355
	44.939	0.689	0.685		44.939	0.001615	0.001364
	45	0.69	0.686		45	0.001621	0.001374
	45.061	0.691	0.687		45.061	0.001628	0.001383
	45.122	0.69	0.686		45.122	0.001634	0.001392
	45.183	0.689	0.685		45.183	0.001641	0.001401
	45.244	0.69	0.686		45.244	0.001648	0.001409
	45.305	0.691	0.687		45.305	0.001655	0.001418
	45.366	0.691	0.687		45.366	0.001662	0.001425
	45.427	0.69	0.686		45.427	0.001668	0.001433
	45.488	0.689	0.687		45.488	0.001675	0.001439
	45.549	0.692	0.686		45.549	0.001682	0.001446
	45.61	0.691	0.686		45.61	0.001688	0.001452
	45.671	0.69	0.686		45.671	0.001695	0.001458
	45.732	0.691	0.686		45.732	0.001701	0.001464
	45.793	0.692	0.686		45.793	0.001707	0.00147
	45.854	0.692	0.686		45.854	0.001713	0.001475
	45.915	0.692	0.688		45.915	0.001719	0.001481
	45.976	0.69	0.687		45.976	0.001726	0.001487
	46.037	0.691	0.687		46.037	0.001732	0.001493
	46.098	0.693	0.687		46.098	0.001738	0.001499
	46.159	0.692	0.688		46.159	0.001745	0.001505
	46.22	0.693	0.688		46.22	0.001752	0.001512
	46.28	0.693	0.686		46.28	0.001759	0.001519
	46.341	0.693	0.687		46.341	0.001766	0.001526
	46.402	0.693	0.687		46.402	0.001775	0.001534
	46.463	0.693	0.688		46.463	0.001783	0.001542
	46.524	0.693	0.688		46.524	0.001792	0.001551
	46.585	0.694	0.688		46.585	0.001802	0.00156
	46.646	0.693	0.688		46.646	0.001813	0.00157
	46.707	0.693	0.689		46.707	0.001824	0.001581
	46.768	0.694	0.689		46.768	0.001836	0.001592
	46.829	0.692	0.688		46.829	0.001849	0.001604
	46.89	0.693	0.688		46.89	0.001863	0.001616
	46.951	0.694	0.687		46.951	0.001877	0.001628
	47.012	0.692	0.688		47.012	0.001893	0.001642
	47.073	0.693	0.689		47.073	0.001909	0.001656
	47.134	0.693	0.689		47.134	0.001926	0.00167
	47.195	0.693	0.689		47.195	0.001944	0.001685
	47.256	0.694	0.689		47.256	0.001963	0.001701
	47.317	0.694	0.689		47.317	0.001982	0.001717
	47.378	0.694	0.69		47.378	0.002002	0.001734
	47.439	0.694	0.69		47.439	0.002023	0.001751
	47.5	0.694	0.691		47.5	0.002045	0.001768
	47.561	0.693	0.69		47.561	0.002067	0.001786
	47.622	0.693	0.69		47.622	0.00209	0.001805
	47.683	0.695	0.691		47.683	0.002114	0.001824
	47.744	0.695	0.692		47.744	0.002138	0.001843
	47.805	0.696	0.692		47.805	0.002163	0.001862
	47.866	0.696	0.691		47.866	0.002188	0.001882
	47.927	0.695	0.691		47.927	0.002214	0.001902
	47.988	0.694	0.691		47.988	0.00224	0.001923
	48.049	0.695	0.69		48.049	0.002267	0.001943
	48.11	0.697	0.69		48.11	0.002295	0.001964
	48.171	0.697	0.69		48.171	0.002322	0.001985
	48.232	0.695	0.69		48.232	0.002351	0.002006
	48.293	0.696	0.691		48.293	0.00238	0.002026
	48.354	0.697	0.69		48.354	0.002409	0.002047
	48.415	0.698	0.691		48.415	0.002439	0.002068
	48.476	0.696	0.69		48.476	0.00247	0.002089
	48.537	0.697	0.692		48.537	0.002501	0.00211
	48.598	0.696	0.69		48.598	0.002533	0.002131
	48.659	0.695	0.691		48.659	0.002565	0.002152
	48.72	0.696	0.692		48.72	0.002599	0.002172
	48.78	0.696	0.692		48.78	0.002632	0.002193
	48.841	0.696	0.692		48.841	0.002666	0.002214
	48.902	0.698	0.691		48.902	0.002701	0.002234
	48.963	0.697	0.692		48.963	0.002737	0.002255
	49.024	0.696	0.693		49.024	0.002773	0.002276
	49.085	0.698	0.693		49.085	0.00281	0.002297
	49.146	0.697	0.692		49.146	0.002847	0.002318
	49.207	0.697	0.692		49.207	0.002885	0.002339
	49.268	0.698	0.693		49.268	0.002923	0.002361
	49.329	0.699	0.693		49.329	0.002962	0.002383
	49.39	0.699	0.693		49.39	0.003002	0.002405
	49.451	0.7	0.694		49.451	0.003042	0.002428
	49.512	0.7	0.694		49.512	0.003082	0.002451
	49.573	0.699	0.695		49.573	0.003123	0.002475
	49.634	0.7	0.695		49.634	0.003165	0.0025
	49.695	0.701	0.693		49.695	0.003206	0.002526
	49.756	0.7	0.693		49.756	0.003249	0.002552
	49.817	0.699	0.694		49.817	0.003292	0.00258
	49.878	0.701	0.694		49.878	0.003335	0.002608
	49.939	0.7	0.695		49.939	0.003378	0.002637
	50	0.7	0.695		50	0.003422	0.002668
	50.061	0.701	0.694		50.061	0.003467	0.002699
	50.122	0.7	0.695		50.122	0.003512	0.002731
	50.183	0.702	0.694		50.183	0.003557	0.002764
	50.244	0.702	0.696		50.244	0.003603	0.002798
	50.305	0.701	0.695		50.305	0.00365	0.002833
	50.366	0.702	0.696		50.366	0.003697	0.002868
	50.427	0.702	0.695		50.427	0.003745	0.002904
	50.488	0.702	0.695		50.488	0.003793	0.002941
	50.549	0.702	0.697		50.549	0.003841	0.002979
	50.61	0.703	0.697		50.61	0.00389	0.003017
	50.671	0.702	0.695		50.671	0.003939	0.003056
	50.732	0.705	0.696		50.732	0.003989	0.003095
	50.793	0.704	0.697		50.793	0.004039	0.003134
	50.854	0.704	0.697		50.854	0.00409	0.003174
	50.915	0.705	0.697		50.915	0.00414	0.003214
	50.976	0.705	0.699		50.976	0.004191	0.003254
	51.037	0.705	0.699		51.037	0.004242	0.003294
	51.098	0.705	0.698		51.098	0.004293	0.003334
	51.159	0.704	0.698		51.159	0.004344	0.003374
	51.22	0.704	0.698		51.22	0.004395	0.003414
	51.28	0.706	0.699		51.28	0.004446	0.003454
	51.341	0.705	0.699		51.341	0.004497	0.003495
	51.402	0.705	0.699		51.402	0.004547	0.003535
	51.463	0.707	0.698		51.463	0.004598	0.003575
	51.524	0.707	0.701		51.524	0.004648	0.003615
	51.585	0.708	0.702		51.585	0.004698	0.003656
	51.646	0.706	0.702		51.646	0.004748	0.003696
	51.707	0.706	0.7		51.707	0.004798	0.003737
	51.768	0.707	0.7		51.768	0.004848	0.003779
	51.829	0.709	0.701		51.829	0.004897	0.00382
	51.89	0.708	0.7		51.89	0.004947	0.003862
	51.951	0.708	0.701		51.951	0.004996	0.003905
	52.012	0.71	0.701		52.012	0.005046	0.003948
	52.073	0.709	0.702		52.073	0.005095	0.003992
	52.134	0.71	0.699		52.134	0.005145	0.004037
	52.195	0.71	0.701		52.195	0.005194	0.004082
	52.256	0.71	0.701		52.256	0.005244	0.004128
	52.317	0.711	0.701		52.317	0.005294	0.004174
	52.378	0.712	0.703		52.378	0.005344	0.004222
	52.439	0.712	0.703		52.439	0.005394	0.00427
	52.5	0.711	0.703		52.5	0.005445	0.004319
	52.561	0.712	0.703		52.561	0.005495	0.004369
	52.622	0.712	0.704		52.622	0.005546	0.00442
	52.683	0.712	0.704		52.683	0.005597	0.004472
	52.744	0.712	0.704		52.744	0.005648	0.004524
	52.805	0.711	0.704		52.805	0.005699	0.004577
	52.866	0.713	0.706		52.866	0.00575	0.004631
	52.927	0.715	0.705		52.927	0.005801	0.004686
	52.988	0.714	0.703		52.988	0.005852	0.004741
	53.049	0.714	0.705		53.049	0.005902	0.004797
	53.11	0.716	0.707		53.11	0.005953	0.004854
	53.171	0.717	0.707		53.171	0.006003	0.004911
	53.232	0.715	0.707		53.232	0.006053	0.004968
	53.293	0.715	0.708		53.293	0.006103	0.005026
	53.354	0.717	0.707		53.354	0.006153	0.005085
	53.415	0.716	0.707		53.415	0.006202	0.005144
	53.476	0.719	0.707		53.476	0.00625	0.005203
	53.537	0.719	0.709		53.537	0.006298	0.005263
	53.598	0.718	0.708		53.598	0.006345	0.005323
	53.659	0.718	0.708		53.659	0.006392	0.005383
	53.72	0.719	0.709		53.72	0.006438	0.005443
	53.78	0.719	0.709		53.78	0.006483	0.005504
	53.841	0.72	0.709		53.841	0.006528	0.005565
	53.902	0.72	0.71		53.902	0.006571	0.005626
	53.963	0.721	0.709		53.963	0.006614	0.005687
	54.024	0.721	0.71		54.024	0.006656	0.005748
	54.085	0.721	0.711		54.085	0.006697	0.00581
	54.146	0.72	0.71		54.146	0.006737	0.005871
	54.207	0.722	0.71		54.207	0.006775	0.005932
	54.268	0.723	0.712		54.268	0.006813	0.005992
	54.329	0.724	0.713		54.329	0.006849	0.006053
	54.39	0.724	0.714		54.39	0.006884	0.006113
	54.451	0.722	0.716		54.451	0.006917	0.006173
	54.512	0.723	0.713		54.512	0.006949	0.006233
	54.573	0.724	0.713		54.573	0.00698	0.006292
	54.634	0.725	0.714		54.634	0.007008	0.006351
	54.695	0.725	0.713		54.695	0.007036	0.006409
	54.756	0.726	0.715		54.756	0.007061	0.006467
	54.817	0.726	0.714		54.817	0.007084	0.006524
	54.878	0.726	0.714		54.878	0.007106	0.006581
	54.939	0.727	0.715		54.939	0.007125	0.006637
	55	0.729	0.716		55	0.007143	0.006693
	55.061	0.728	0.716		55.061	0.007158	0.006748
	55.122	0.728	0.717		55.122	0.007172	0.006802
	55.183	0.729	0.718		55.183	0.007183	0.006856
	55.244	0.73	0.718		55.244	0.007192	0.006909
	55.305	0.73	0.72		55.305	0.007198	0.006962
	55.366	0.731	0.72		55.366	0.007203	0.007013
	55.427	0.731	0.72		55.427	0.007205	0.007064
	55.488	0.733	0.721		55.488	0.007205	0.007114
	55.549	0.734	0.721		55.549	0.007203	0.007163
	55.61	0.732	0.722		55.61	0.007198	0.007211
	55.671	0.732	0.723		55.671	0.007191	0.007258
	55.732	0.734	0.723		55.732	0.007182	0.007304
	55.793	0.736	0.723		55.793	0.00717	0.007349
	55.854	0.735	0.723		55.854	0.007156	0.007392
	55.915	0.734	0.723		55.915	0.007141	0.007434
	55.976	0.734	0.724		55.976	0.007122	0.007474
	56.037	0.737	0.725		56.037	0.007102	0.007512
	56.098	0.737	0.724		56.098	0.00708	0.007549
	56.159	0.735	0.726		56.159	0.007056	0.007584
	56.22	0.737	0.727		56.22	0.00703	0.007616
	56.28	0.738	0.726		56.28	0.007002	0.007646
	56.341	0.74	0.726		56.341	0.006972	0.007674
	56.402	0.738	0.726		56.402	0.006941	0.007699
	56.463	0.739	0.729		56.463	0.006907	0.007722
	56.524	0.74	0.728		56.524	0.006872	0.007742
	56.585	0.74	0.73		56.585	0.006836	0.007759
	56.646	0.741	0.73		56.646	0.006797	0.007773
	56.707	0.742	0.729		56.707	0.006757	0.007785
	56.768	0.742	0.73		56.768	0.006715	0.007793
	56.829	0.741	0.729		56.829	0.006672	0.007799
	56.89	0.743	0.73		56.89	0.006627	0.007802
	56.951	0.742	0.732		56.951	0.006581	0.007802
	57.012	0.745	0.734		57.012	0.006533	0.007799
	57.073	0.744	0.734		57.073	0.006484	0.007794
	57.134	0.744	0.732		57.134	0.006434	0.007786
	57.195	0.747	0.732		57.195	0.006382	0.007775
	57.256	0.745	0.734		57.256	0.006329	0.007762
	57.317	0.745	0.734		57.317	0.006275	0.007746
	57.378	0.746	0.734		57.378	0.006219	0.007728
	57.439	0.747	0.736		57.439	0.006163	0.007707
	57.5	0.747	0.738		57.5	0.006105	0.007685
	57.561	0.748	0.738		57.561	0.006047	0.007661
	57.622	0.748	0.737		57.622	0.005988	0.007634
	57.683	0.748	0.739		57.683	0.005927	0.007606
	57.744	0.75	0.74		57.744	0.005867	0.007576
	57.805	0.749	0.739		57.805	0.005805	0.007545
	57.866	0.751	0.74		57.866	0.005743	0.007512
	57.927	0.75	0.74		57.927	0.00568	0.007478
	57.988	0.751	0.741		57.988	0.005617	0.007442
	58.049	0.75	0.74		58.049	0.005554	0.007405
	58.11	0.749	0.742		58.11	0.00549	0.007367
	58.171	0.751	0.745		58.171	0.005426	0.007327
	58.232	0.751	0.742		58.232	0.005362	0.007286
	58.293	0.75	0.743		58.293	0.005299	0.007244
	58.354	0.751	0.742		58.354	0.005235	0.0072
	58.415	0.752	0.743		58.415	0.005172	0.007155
	58.476	0.752	0.747		58.476	0.005108	0.007109
	58.537	0.751	0.746		58.537	0.005046	0.007061
	58.598	0.752	0.745		58.598	0.004983	0.007013
	58.659	0.754	0.746		58.659	0.004922	0.006963
	58.72	0.753	0.747		58.72	0.004861	0.006911
	58.78	0.753	0.748		58.78	0.0048	0.006859
	58.841	0.754	0.748		58.841	0.004741	0.006805
	58.902	0.755	0.748		58.902	0.004682	0.00675
	58.963	0.755	0.749		58.963	0.004624	0.006694
	59.024	0.755	0.749		59.024	0.004568	0.006636
	59.085	0.755	0.749		59.085	0.004512	0.006578
	59.146	0.754	0.751		59.146	0.004457	0.006518
	59.207	0.754	0.75		59.207	0.004404	0.006457
	59.268	0.754	0.75		59.268	0.004351	0.006395
	59.329	0.755	0.751		59.329	0.0043	0.006332
	59.39	0.755	0.753		59.39	0.00425	0.006268
	59.451	0.756	0.752		59.451	0.004201	0.006204
	59.512	0.757	0.753		59.512	0.004153	0.006138
	59.573	0.758	0.753		59.573	0.004106	0.006073
	59.634	0.758	0.751		59.634	0.004061	0.006006
	59.695	0.758	0.751		59.695	0.004017	0.005939
	59.756	0.757	0.751		59.756	0.003974	0.005872
	59.817	0.757	0.752		59.817	0.003932	0.005805
	59.878	0.759	0.752		59.878	0.003891	0.005737
	59.939	0.758	0.756		59.939	0.003851	0.005669
	60	0.759	0.756		60	0.003813	0.005602
	60.061	0.759	0.755		60.061	0.003776	0.005534
	60.122	0.759	0.755		60.122	0.003739	0.005467
	60.183	0.759	0.756		60.183	0.003704	0.0054
	60.244	0.76	0.755		60.244	0.00367	0.005332
	60.305	0.76	0.754		60.305	0.003637	0.005266
	60.366	0.759	0.756		60.366	0.003605	0.005199
	60.427	0.759	0.757		60.427	0.003574	0.005133
	60.488	0.758	0.756		60.488	0.003544	0.005067
	60.549	0.76	0.757		60.549	0.003515	0.005001
	60.61	0.759	0.758		60.61	0.003487	0.004936
	60.671	0.76	0.756		60.671	0.003459	0.004872
	60.732	0.76	0.759		60.732	0.003433	0.004808
	60.793	0.762	0.759		60.793	0.003408	0.004745
	60.854	0.763	0.759		60.854	0.003383	0.004683
	60.915	0.763	0.759		60.915	0.003359	0.004621
	60.976	0.761	0.759		60.976	0.003336	0.004561
	61.037	0.761	0.758		61.037	0.003314	0.004501
	61.098	0.761	0.76		61.098	0.003293	0.004442
	61.159	0.76	0.762		61.159	0.003272	0.004385
	61.22	0.763	0.761		61.22	0.003252	0.004328
	61.28	0.762	0.761		61.28	0.003233	0.004273
	61.341	0.762	0.761		61.341	0.003214	0.004219
	61.402	0.763	0.76		61.402	0.003195	0.004166
	61.463	0.762	0.76		61.463	0.003177	0.004114
	61.524	0.763	0.76		61.524	0.00316	0.004064
	61.585	0.763	0.762		61.585	0.003142	0.004015
	61.646	0.763	0.763		61.646	0.003125	0.003967
	61.707	0.764	0.762		61.707	0.003108	0.003921
	61.768	0.764	0.762		61.768	0.003092	0.003876
	61.829	0.764	0.761		61.829	0.003075	0.003832
	61.89	0.764	0.761		61.89	0.003059	0.00379
	61.951	0.764	0.764		61.951	0.003043	0.003748
	62.012	0.765	0.762		62.012	0.003027	0.003708
	62.073	0.764	0.763		62.073	0.003011	0.003669
	62.134	0.764	0.763		62.134	0.002995	0.00363
	62.195	0.765	0.763		62.195	0.002979	0.003593
	62.256	0.766	0.762		62.256	0.002962	0.003556
	62.317	0.766	0.766		62.317	0.002946	0.00352
	62.378	0.768	0.765		62.378	0.00293	0.003485
	62.439	0.767	0.764		62.439	0.002913	0.00345
	62.5	0.767	0.764		62.5	0.002897	0.003416
	62.561	0.768	0.765		62.561	0.00288	0.003383
	62.622	0.768	0.766		62.622	0.002863	0.00335
	62.683	0.767	0.766		62.683	0.002845	0.003317
	62.744	0.766	0.767		62.744	0.002828	0.003285
	62.805	0.766	0.766		62.805	0.00281	0.003253
	62.866	0.766	0.767		62.866	0.002792	0.003222
	62.927	0.768	0.766		62.927	0.002774	0.00319
	62.988	0.767	0.765		62.988	0.002755	0.00316
	63.049	0.767	0.766		63.049	0.002737	0.00313
	63.11	0.765	0.766		63.11	0.002718	0.0031
	63.171	0.768	0.768		63.171	0.002699	0.00307
	63.232	0.768	0.766		63.232	0.002681	0.003042
	63.293	0.769	0.767		63.293	0.002662	0.003013
	63.354	0.769	0.768		63.354	0.002644	0.002985
	63.415	0.768	0.768		63.415	0.002625	0.002958
	63.476	0.768	0.768		63.476	0.002608	0.002931
	63.537	0.769	0.769		63.537	0.00259	0.002905
	63.598	0.769	0.768		63.598	0.002573	0.00288
	63.659	0.768	0.768		63.659	0.002557	0.002855
	63.72	0.77	0.768		63.72	0.002541	0.002831
	63.78	0.77	0.766		63.78	0.002525	0.002807
	63.841	0.772	0.767		63.841	0.002511	0.002785
	63.902	0.771	0.768		63.902	0.002497	0.002762
	63.963	0.772	0.769		63.963	0.002483	0.002741
	64.024	0.77	0.767		64.024	0.002471	0.00272
	64.085	0.769	0.766		64.085	0.002459	0.002699
	64.146	0.771	0.77		64.146	0.002448	0.002679
	64.207	0.772	0.77		64.207	0.002437	0.00266
	64.268	0.772	0.769		64.268	0.002428	0.002641
	64.329	0.772	0.768		64.329	0.002418	0.002623
	64.39	0.772	0.767		64.39	0.00241	0.002605
	64.451	0.771	0.771		64.451	0.002401	0.002588
	64.512	0.77	0.771		64.512	0.002394	0.002571
	64.573	0.772	0.772		64.573	0.002386	0.002554
	64.634	0.773	0.772		64.634	0.002379	0.002538
	64.695	0.772	0.771		64.695	0.002371	0.002522
	64.756	0.772	0.772		64.756	0.002364	0.002507
	64.817	0.773	0.772		64.817	0.002357	0.002491
	64.878	0.774	0.771		64.878	0.00235	0.002476
	64.939	0.772	0.77		64.939	0.002342	0.002461
	65	0.773	0.773		65	0.002334	0.002447
	65.061	0.772	0.772		65.061	0.002325	0.002432
	65.122	0.773	0.772		65.122	0.002316	0.002417
	65.183	0.772	0.773		65.183	0.002307	0.002403
	65.244	0.773	0.772		65.244	0.002297	0.002388
	65.305	0.772	0.773		65.305	0.002286	0.002373
	65.366	0.773	0.772		65.366	0.002274	0.002359
	65.427	0.773	0.773		65.427	0.002262	0.002344
	65.488	0.773	0.773		65.488	0.00225	0.002328
	65.549	0.773	0.773		65.549	0.002236	0.002313
	65.61	0.774	0.773		65.61	0.002222	0.002298
	65.671	0.774	0.772		65.671	0.002208	0.002282
	65.732	0.774	0.773		65.732	0.002193	0.002266
	65.793	0.775	0.774		65.793	0.002177	0.002249
	65.854	0.773	0.773		65.854	0.002161	0.002232
	65.915	0.773	0.771		65.915	0.002146	0.002215
	65.976	0.776	0.772		65.976	0.002129	0.002198
	66.037	0.774	0.776		66.037	0.002113	0.00218
	66.098	0.774	0.775		66.098	0.002097	0.002161
	66.159	0.775	0.775		66.159	0.002081	0.002142
	66.22	0.775	0.776		66.22	0.002065	0.002123
	66.28	0.776	0.774		66.28	0.002049	0.002103
	66.341	0.775	0.775		66.341	0.002033	0.002083
	66.402	0.775	0.774		66.402	0.002017	0.002062
	66.463	0.775	0.774		66.463	0.002002	0.002041
	66.524	0.775	0.776		66.524	0.001987	0.00202
	66.585	0.776	0.774		66.585	0.001972	0.001998
	66.646	0.776	0.775		66.646	0.001957	0.001976
	66.707	0.775	0.776		66.707	0.001943	0.001953
	66.768	0.777	0.775		66.768	0.001929	0.001931
	66.829	0.778	0.775		66.829	0.001915	0.001908
	66.89	0.776	0.776		66.89	0.001902	0.001886
	66.951	0.776	0.778		66.951	0.001889	0.001863
	67.012	0.776	0.777		67.012	0.001876	0.001841
	67.073	0.776	0.776		67.073	0.001863	0.001819
	67.134	0.778	0.776		67.134	0.00185	0.001797
	67.195	0.778	0.775		67.195	0.001837	0.001776
	67.256	0.779	0.775		67.256	0.001824	0.001756
	67.317	0.778	0.776		67.317	0.001811	0.001736
	67.378	0.779	0.778		67.378	0.001798	0.001716
	67.439	0.78	0.777		67.439	0.001786	0.001698
	67.5	0.779	0.778		67.5	0.001773	0.00168
	67.561	0.777	0.776		67.561	0.001759	0.001662
	67.622	0.779	0.778		67.622	0.001746	0.001646
	67.683	0.779	0.778		67.683	0.001733	0.00163
	67.744	0.778	0.777		67.744	0.00172	0.001615
	67.805	0.778	0.777		67.805	0.001706	0.001601
	67.866	0.778	0.777		67.866	0.001693	0.001588
	67.927	0.777	0.779		67.927	0.001679	0.001576
	67.988	0.78	0.776		67.988	0.001666	0.001564
	68.049	0.78	0.778		68.049	0.001652	0.001554
	68.11	0.779	0.777		68.11	0.001639	0.001544
	68.171	0.778	0.78		68.171	0.001626	0.001535
	68.232	0.777	0.778		68.232	0.001612	0.001526
	68.293	0.778	0.779		68.293	0.001599	0.001518
	68.354	0.779	0.778		68.354	0.001586	0.001511
	68.415	0.779	0.778		68.415	0.001573	0.001504
	68.476	0.779	0.778		68.476	0.001561	0.001498
	68.537	0.78	0.778		68.537	0.001548	0.001492
	68.598	0.78	0.778		68.598	0.001536	0.001486
	68.659	0.781	0.779		68.659	0.001524	0.001481
	68.72	0.78	0.775		68.72	0.001512	0.001476
	68.78	0.78	0.776		68.78	0.0015	0.001472
	68.841	0.779	0.778		68.841	0.001489	0.001468
	68.902	0.779	0.779		68.902	0.001477	0.001464
	68.963	0.78	0.779		68.963	0.001466	0.00146
	69.024	0.78	0.779		69.024	0.001456	0.001457
	69.085	0.78	0.78		69.085	0.001445	0.001454
	69.146	0.78	0.78		69.146	0.001435	0.001451
	69.207	0.779	0.779		69.207	0.001426	0.001449
	69.268	0.778	0.779		69.268	0.001417	0.001447
	69.329	0.781	0.779		69.329	0.001409	0.001446
	69.39	0.782	0.779		69.39	0.001401	0.001445
	69.451	0.782	0.779		69.451	0.001394	0.001444
	69.512	0.781	0.779		69.512	0.001387	0.001443
	69.573	0.781	0.779		69.573	0.001381	0.001444
	69.634	0.783	0.781		69.634	0.001376	0.001444
	69.695	0.781	0.78		69.695	0.001372	0.001445
	69.756	0.781	0.781		69.756	0.001369	0.001446
	69.817	0.78	0.78		69.817	0.001366	0.001448
	69.878	0.78	0.781		69.878	0.001365	0.00145
	69.939	0.782	0.78		69.939	0.001364	0.001452
	70	0.781	0.779		70	0.001364	0.001455
	70.061	0.781	0.78		70.061	0.001364	0.001458
	70.122	0.781	0.78		70.122	0.001366	0.001462
	70.183	0.781	0.779		70.183	0.001368	0.001466
	70.244	0.78	0.779		70.244	0.001371	0.00147
	70.305	0.779	0.781		70.305	0.001375	0.001474
	70.366	0.781	0.781		70.366	0.001379	0.001478
	70.427	0.781	0.779		70.427	0.001383	0.001483
	70.488	0.781	0.779		70.488	0.001389	0.001487
	70.549	0.782	0.78		70.549	0.001394	0.001492
	70.61	0.782	0.78		70.61	0.0014	0.001496
	70.671	0.781	0.782		70.671	0.001406	0.0015
	70.732	0.78	0.782		70.732	0.001413	0.001505
	70.793	0.781	0.782		70.793	0.001419	0.001508
	70.854	0.784	0.782		70.854	0.001426	0.001512
	70.915	0.784	0.783		70.915	0.001433	0.001515
	70.976	0.783	0.784		70.976	0.00144	0.001518
	71.037	0.784	0.783		71.037	0.001447	0.001521
	71.098	0.784	0.781		71.098	0.001453	0.001523
	71.159	0.783	0.781		71.159	0.00146	0.001526
	71.22	0.782	0.782		71.22	0.001466	0.001527
	71.28	0.783	0.782		71.28	0.001473	0.001529
	71.341	0.784	0.782		71.341	0.001479	0.00153
	71.402	0.783	0.781		71.402	0.001485	0.001531
	71.463	0.782	0.783		71.463	0.001491	0.001532
	71.524	0.784	0.784		71.524	0.001496	0.001532
	71.585	0.786	0.783		71.585	0.001501	0.001533
	71.646	0.783	0.783		71.646	0.001507	0.001533
	71.707	0.784	0.784		71.707	0.001512	0.001533
	71.768	0.784	0.782		71.768	0.001517	0.001533
	71.829	0.784	0.782		71.829	0.001522	0.001533
	71.89	0.785	0.786		71.89	0.001527	0.001532
	71.951	0.783	0.787		71.951	0.001532	0.001532
	72.012	0.784	0.783		72.012	0.001537	0.001532
	72.073	0.784	0.782		72.073	0.001542	0.001531
	72.134	0.785	0.783		72.134	0.001547	0.00153
	72.195	0.784	0.782		72.195	0.001552	0.00153
	72.256	0.784	0.783		72.256	0.001557	0.001529
	72.317	0.784	0.783		72.317	0.001562	0.001528
	72.378	0.784	0.782		72.378	0.001566	0.001527
	72.439	0.786	0.784		72.439	0.00157	0.001525
	72.5	0.784	0.785		72.5	0.001575	0.001523
	72.561	0.783	0.784		72.561	0.001579	0.001521
	72.622	0.786	0.783		72.622	0.001583	0.001519
	72.683	0.786	0.786		72.683	0.001586	0.001516
	72.744	0.784	0.786		72.744	0.00159	0.001513
	72.805	0.784	0.785		72.805	0.001593	0.00151
	72.866	0.785	0.784		72.866	0.001597	0.001506
	72.927	0.786	0.784		72.927	0.0016	0.001501
	72.988	0.786	0.785		72.988	0.001603	0.001497
	73.049	0.786	0.785		73.049	0.001606	0.001491
	73.11	0.787	0.785		73.11	0.001609	0.001486
	73.171	0.786	0.786		73.171	0.001612	0.00148
	73.232	0.785	0.785		73.232	0.001615	0.001474
	73.293	0.785	0.785		73.293	0.001618	0.001467
	73.354	0.786	0.785		73.354	0.001621	0.00146
	73.415	0.787	0.785		73.415	0.001624	0.001453
	73.476	0.788	0.786		73.476	0.001627	0.001446
	73.537	0.788	0.786		73.537	0.00163	0.001438
	73.598	0.788	0.786		73.598	0.001633	0.00143
	73.659	0.788	0.785		73.659	0.001637	0.001422
	73.72	0.788	0.785		73.72	0.00164	0.001414
	73.78	0.786	0.787		73.78	0.001644	0.001406
	73.841	0.786	0.787		73.841	0.001648	0.001398
	73.902	0.785	0.785		73.902	0.001652	0.00139
	73.963	0.786	0.785		73.963	0.001656	0.001382
	74.024	0.789	0.786		74.024	0.001661	0.001374
	74.085	0.788	0.787		74.085	0.001665	0.001366
	74.146	0.787	0.786		74.146	0.001669	0.001358
	74.207	0.788	0.786		74.207	0.001674	0.001351
	74.268	0.787	0.787		74.268	0.001678	0.001344
	74.329	0.788	0.786		74.329	0.001682	0.001338
	74.39	0.787	0.786		74.39	0.001686	0.001331
	74.451	0.787	0.786		74.451	0.00169	0.001325
	74.512	0.786	0.785		74.512	0.001693	0.001319
	74.573	0.789	0.785		74.573	0.001696	0.001314
	74.634	0.788	0.786		74.634	0.001698	0.001309
	74.695	0.789	0.786		74.695	0.001699	0.001305
	74.756	0.79	0.788		74.756	0.001701	0.001301
	74.817	0.786	0.789		74.817	0.001701	0.001297
	74.878	0.787	0.789		74.878	0.001701	0.001294
	74.939	0.787	0.788		74.939	0.001701	0.001291
	75	0.788	0.788		75	0.001699	0.001289
	75.061	0.789	0.788		75.061	0.001698	0.001288
	75.122	0.79	0.789		75.122	0.001695	0.001287
	75.183	0.791	0.788		75.183	0.001693	0.001287
	75.244	0.789	0.786		75.244	0.00169	0.001287
	75.305	0.788	0.789		75.305	0.001686	0.001288
	75.366	0.789	0.788		75.366	0.001682	0.001289
	75.427	0.789	0.789		75.427	0.001677	0.00129
	75.488	0.791	0.788		75.488	0.001673	0.001292
	75.549	0.791	0.789		75.549	0.001668	0.001294
	75.61	0.79	0.79		75.61	0.001662	0.001296
	75.671	0.791	0.79		75.671	0.001657	0.001299
	75.732	0.791	0.789		75.732	0.001651	0.001301
	75.793	0.791	0.789		75.793	0.001646	0.001304
	75.854	0.792	0.788		75.854	0.00164	0.001307
	75.915	0.791	0.787		75.915	0.001635	0.001309
	75.976	0.788	0.788		75.976	0.001629	0.001312
	76.037	0.792	0.787		76.037	0.001624	0.001314
	76.098	0.791	0.79		76.098	0.001618	0.001317
	76.159	0.788	0.789		76.159	0.001613	0.001319
	76.22	0.789	0.789		76.22	0.001608	0.001321
	76.28	0.791	0.791		76.28	0.001603	0.001323
	76.341	0.792	0.788		76.341	0.001598	0.001325
	76.402	0.793	0.788		76.402	0.001594	0.001326
	76.463	0.792	0.79		76.463	0.001589	0.001328
	76.524	0.793	0.79		76.524	0.001585	0.001329
	76.585	0.792	0.789		76.585	0.001581	0.00133
	76.646	0.791	0.789		76.646	0.001577	0.00133
	76.707	0.792	0.789		76.707	0.001573	0.001331
	76.768	0.793	0.79		76.768	0.001569	0.001331
	76.829	0.793	0.791		76.829	0.001565	0.001331
	76.89	0.794	0.79		76.89	0.001561	0.001331
	76.951	0.793	0.788		76.951	0.001557	0.001331
	77.012	0.794	0.79		77.012	0.001553	0.001331
	77.073	0.792	0.79		77.073	0.001549	0.001331
	77.134	0.792	0.79		77.134	0.001545	0.001332
	77.195	0.792	0.79		77.195	0.001541	0.001332
	77.256	0.792	0.788		77.256	0.001536	0.001332
	77.317	0.791	0.788		77.317	0.001531	0.001333
	77.378	0.793	0.791		77.378	0.001527	0.001334
	77.439	0.794	0.789		77.439	0.001522	0.001336
	77.5	0.794	0.79		77.5	0.001516	0.001338
	77.561	0.793	0.792		77.561	0.001511	0.00134
	77.622	0.794	0.793		77.622	0.001506	0.001342
	77.683	0.795	0.791		77.683	0.0015	0.001345
	77.744	0.795	0.794		77.744	0.001495	0.001349
	77.805	0.795	0.792		77.805	0.001489	0.001352
	77.866	0.796	0.792		77.866	0.001483	0.001356
	77.927	0.794	0.79		77.927	0.001477	0.00136
	77.988	0.792	0.791		77.988	0.001472	0.001365
	78.049	0.795	0.79		78.049	0.001466	0.001369
	78.11	0.794	0.789		78.11	0.001461	0.001373
	78.171	0.792	0.792		78.171	0.001455	0.001378
	78.232	0.792	0.794		78.232	0.00145	0.001382
	78.293	0.794	0.793		78.293	0.001445	0.001387
	78.354	0.795	0.792		78.354	0.00144	0.001391
	78.415	0.794	0.792		78.415	0.001436	0.001395
	78.476	0.794	0.791		78.476	0.001432	0.001399
	78.537	0.794	0.791		78.537	0.001428	0.001402
	78.598	0.794	0.793		78.598	0.001425	0.001405
	78.659	0.793	0.794		78.659	0.001422	0.001408
	78.72	0.793	0.795		78.72	0.001419	0.00141
	78.78	0.795	0.794		78.78	0.001417	0.001412
	78.841	0.796	0.792		78.841	0.001415	0.001413
	78.902	0.795	0.793		78.902	0.001414	0.001414
	78.963	0.795	0.794		78.963	0.001413	0.001413
	79.024	0.795	0.793		79.024	0.001412	0.001412
	79.085	0.797	0.792		79.085	0.001412	0.00141
	79.146	0.797	0.794		79.146	0.001413	0.001408
	79.207	0.793	0.793		79.207	0.001414	0.001405
	79.268	0.794	0.79		79.268	0.001415	0.001401
	79.329	0.794	0.792		79.329	0.001417	0.001397
	79.39	0.795	0.793		79.39	0.001419	0.001392
	79.451	0.796	0.793		79.451	0.001421	0.001387
	79.512	0.795	0.794		79.512	0.001424	0.001381
	79.573	0.795	0.794		79.573	0.001426	0.001376
	79.634	0.797	0.794		79.634	0.001429	0.001369
	79.695	0.796	0.795		79.695	0.001432	0.001363
	79.756	0.797	0.793		79.756	0.001435	0.001356
	79.817	0.796	0.792		79.817	0.001438	0.00135
	79.878	0.796	0.794		79.878	0.001442	0.001343
	79.939	0.797	0.796		79.939	0.001445	0.001336
	80	0.797	0.794		80	0.001448	0.00133
	80.061	0.796	0.798		80.061	0.001451	0.001323
	80.122	0.796	0.796		80.122	0.001454	0.001316
	80.183	0.796	0.798		80.183	0.001457	0.00131
	80.244	0.798	0.797		80.244	0.00146	0.001304
	80.305	0.8	0.796		80.305	0.001463	0.001298
	80.366	0.799	0.795		80.366	0.001465	0.001293
	80.427	0.797	0.795		80.427	0.001467	0.001288
	80.488	0.797	0.795		80.488	0.001469	0.001283
	80.549	0.798	0.795		80.549	0.00147	0.001279
	80.61	0.797	0.795		80.61	0.001472	0.001275
	80.671	0.797	0.795		80.671	0.001472	0.001272
	80.732	0.797	0.794		80.732	0.001473	0.001269
	80.793	0.798	0.795		80.793	0.001473	0.001266
	80.854	0.796	0.797		80.854	0.001473	0.001264
	80.915	0.797	0.793		80.915	0.001473	0.001263
	80.976	0.795	0.794		80.976	0.001473	0.001262
	81.037	0.798	0.795		81.037	0.001472	0.001262
	81.098	0.799	0.796		81.098	0.001471	0.001262
	81.159	0.8	0.797		81.159	0.00147	0.001262
	81.22	0.799	0.796		81.22	0.001469	0.001263
	81.28	0.798	0.797		81.28	0.001468	0.001265
	81.341	0.798	0.799		81.341	0.001467	0.001267
	81.402	0.799	0.797		81.402	0.001466	0.00127
	81.463	0.799	0.797		81.463	0.001465	0.001273
	81.524	0.798	0.795		81.524	0.001464	0.001276
	81.585	0.799	0.795		81.585	0.001463	0.00128
	81.646	0.799	0.796		81.646	0.001462	0.001285
	81.707	0.799	0.795		81.707	0.001461	0.00129
	81.768	0.8	0.795		81.768	0.00146	0.001295
	81.829	0.8	0.796		81.829	0.001458	0.001301
	81.89	0.8	0.795		81.89	0.001457	0.001307
	81.951	0.799	0.795		81.951	0.001456	0.001314
	82.012	0.8	0.797		82.012	0.001455	0.001321
	82.073	0.799	0.797		82.073	0.001454	0.001329
	82.134	0.801	0.799		82.134	0.001452	0.001337
	82.195	0.8	0.799		82.195	0.001451	0.001346
	82.256	0.8	0.797		82.256	0.00145	0.001355
	82.317	0.801	0.797		82.317	0.001449	0.001365
	82.378	0.8	0.799		82.378	0.001447	0.001375
	82.439	0.8	0.798		82.439	0.001446	0.001386
	82.5	0.8	0.8		82.5	0.001444	0.001396
	82.561	0.801	0.797		82.561	0.001442	0.001408
	82.622	0.8	0.797		82.622	0.00144	0.001419
	82.683	0.801	0.796		82.683	0.001437	0.001431
	82.744	0.801	0.797		82.744	0.001435	0.001443
	82.805	0.801	0.796		82.805	0.001432	0.001455
	82.866	0.801	0.797		82.866	0.001428	0.001467
	82.927	0.801	0.796		82.927	0.001425	0.001479
	82.988	0.801	0.797		82.988	0.001421	0.001492
	83.049	0.802	0.799		83.049	0.001417	0.001504
	83.11	0.799	0.799		83.11	0.001413	0.001516
	83.171	0.8	0.799		83.171	0.001409	0.001528
	83.232	0.802	0.799		83.232	0.001404	0.001539
	83.293	0.802	0.8		83.293	0.001399	0.001551
	83.354	0.801	0.801		83.354	0.001394	0.001562
	83.415	0.801	0.8		83.415	0.00139	0.001573
	83.476	0.802	0.797		83.476	0.001385	0.001584
	83.537	0.8	0.797		83.537	0.00138	0.001594
	83.598	0.8	0.798		83.598	0.001375	0.001603
	83.659	0.801	0.797		83.659	0.001371	0.001613
	83.72	0.802	0.796		83.72	0.001366	0.001622
	83.78	0.803	0.799		83.78	0.001362	0.00163
	83.841	0.802	0.798		83.841	0.001358	0.001639
	83.902	0.802	0.799		83.902	0.001354	0.001646
	83.963	0.801	0.799		83.963	0.00135	0.001654
	84.024	0.804	0.801		84.024	0.001347	0.001661
	84.085	0.801	0.801		84.085	0.001343	0.001667
	84.146	0.802	0.799		84.146	0.001341	0.001673
	84.207	0.803	0.8		84.207	0.001338	0.001679
	84.268	0.803	0.801		84.268	0.001336	0.001685
	84.329	0.803	0.799		84.329	0.001334	0.00169
	84.39	0.802	0.798		84.39	0.001332	0.001695
	84.451	0.804	0.8		84.451	0.001331	0.0017
	84.512	0.804	0.801		84.512	0.00133	0.001705
	84.573	0.804	0.799		84.573	0.001329	0.00171
	84.634	0.805	0.801		84.634	0.001328	0.001714
	84.695	0.804	0.801		84.695	0.001328	0.001719
	84.756	0.803	0.802		84.756	0.001328	0.001723
	84.817	0.803	0.801		84.817	0.001328	0.001727
	84.878	0.804	0.802		84.878	0.001328	0.001731
	84.939	0.806	0.804		84.939	0.001329	0.001735
	85	0.806	0.802		85	0.001329	0.001739
	85.061	0.803	0.803		85.061	0.001329	0.001742
	85.122	0.804	0.802		85.122	0.00133	0.001745
	85.183	0.804	0.8		85.183	0.00133	0.001748
	85.244	0.802	0.801		85.244	0.001331	0.001751
	85.305	0.803	0.802		85.305	0.001331	0.001753
	85.366	0.805	0.804		85.366	0.001331	0.001755
	85.427	0.804	0.803		85.427	0.001331	0.001757
	85.488	0.804	0.803		85.488	0.001331	0.001758
	85.549	0.804	0.804		85.549	0.001331	0.001759
	85.61	0.805	0.802		85.61	0.001331	0.00176
	85.671	0.805	0.802		85.671	0.001331	0.001761
	85.732	0.806	0.805		85.732	0.00133	0.001761
	85.793	0.805	0.805		85.793	0.00133	0.001761
	85.854	0.806	0.805		85.854	0.001329	0.001761
	85.915	0.802	0.802		85.915	0.001328	0.00176
	85.976	0.804	0.8		85.976	0.001326	0.001759
	86.037	0.805	0.805		86.037	0.001324	0.001758
	86.098	0.806	0.804		86.098	0.001321	0.001756
	86.159	0.803	0.803		86.159	0.001318	0.001754
	86.22	0.803	0.805		86.22	0.001315	0.001752
	86.28	0.805	0.805		86.28	0.00131	0.00175
	86.341	0.805	0.804		86.341	0.001305	0.001747
	86.402	0.804	0.803		86.402	0.0013	0.001745
	86.463	0.806	0.804		86.463	0.001293	0.001742
	86.524	0.807	0.804		86.524	0.001286	0.001739
	86.585	0.806	0.805		86.585	0.001278	0.001736
	86.646	0.806	0.804		86.646	0.001266	0.001736
	86.707	0.808	0.804		86.707	0.00125	0.001737
	86.768	0.804	0.804		86.768	0.001233	0.001739
	86.829	0.804	0.805		86.829	0.001213	0.001741
	86.89	0.807	0.806		86.89	0.001193	0.001743
	86.951	0.807	0.809		86.951	0.001172	0.001745
	87.012	0.808	0.805		87.012	0.00115	0.001748
	87.073	0.807	0.803		87.073	0.001128	0.00175
	87.134	0.807	0.804		87.134	0.001106	0.001753
	87.195	0.808	0.805		87.195	0.001084	0.001756
	87.256	0.806	0.807		87.256	0.001061	0.001759
	87.317	0.808	0.805		87.317	0.001038	0.001762
	87.378	0.807	0.807		87.378	0.001016	0.001765
	87.439	0.806	0.803		87.439	0.000993	0.001768
	87.5	0.806	0.805		87.5	0.00097	0.001771
	87.561	0.807	0.807		87.561	0.000947	0.001775
	87.622	0.808	0.809		87.622	0.000925	0.001778
	87.683	0.808	0.807		87.683	0.000902	0.001782
	87.744	0.807	0.808		87.744	0.000879	0.001785
	87.805	0.804	0.807		87.805	0.000856	0.001789
	87.866	0.805	0.805		87.866	0.000833	0.001792
	87.927	0.806	0.804		87.927	0.00081	0.001796
	87.988	0.809	0.808		87.988	0.000787	0.0018
	88.049	0.808	0.807		88.049	0.000764	0.001804
	88.11	0.808	0.808		88.11	0.000741	0.001808
	88.171	0.808	0.807		88.171	0.000718	0.001812
	88.232	0.813	0.807		88.232	0.000695	0.001816
	88.293	0.807	0.808		88.293	0.000672	0.001821
	88.354	0.809	0.807		88.354	0.000649	0.001825
	88.415	0.808	0.807		88.415	0.000626	0.001829
	88.476	0.811	0.808		88.476	0.000602	0.001834
	88.537	0.809	0.807		88.537	0.000579	0.001838
	88.598	0.807	0.807		88.598	0.000555	0.001843
	88.659	0.809	0.809		88.659	0.000532	0.001847
	88.72	0.809	0.806		88.72	0.000508	0.001852
	88.78	0.809	0.809		88.78	0.000484	0.001857
	88.841	0.81	0.806		88.841	0.00046	0.001861
	88.902	0.81	0.808		88.902	0.000436	0.001866
	88.963	0.809	0.81		88.963	0.000411	0.001871
	89.024	0.811	0.808		89.024	0.000387	0.001876
	89.085	0.81	0.81		89.085	0.000362	0.001881
	89.146	0.808	0.807		89.146	0.000337	0.001886
	89.207	0.809	0.806		89.207	0.000312	0.001891
	89.268	0.811	0.809		89.268	0.000286	0.001897
	89.329	0.811	0.809		89.329	0.00026	0.001902
	89.39	0.807	0.809		89.39	0.000234	0.001907
	89.451	0.809	0.809		89.451	0.000208	0.001913
	89.512	0.81	0.809		89.512	0.000182	0.001918
	89.573	0.811	0.81		89.573	0.000155	0.001924
	89.634	0.812	0.809		89.634	0.000128	0.001929
	89.695	0.811	0.811		89.695	0.0001	0.001935
	89.756	0.811	0.809		89.756	7.3e-05	0.001941
	89.817	0.811	0.812		89.817	4.5e-05	0.001947
	89.878	0.813	0.809		89.878	1.7e-05	0.001952
	89.939	0.802	0.811		89.939	-1.2e-05	0.001958
	90	0.799	0.812		90	-4e-05	0.001964
