# Supplementary material for: Human mitochondrial carriers of the SLC25 family function as monomers exchanging substrates with a ping-pong kinetic mechanism
Source: EMBO J. 2024 Jun 27;43(16):3450–65. doi: 10.1038/s44318-024-00150-0 (PMC11329753; doi:10.1038/s44318-024-00150-0)
Supplement: Supplementary file 3 — Source data Fig. 2 [file 44318_2024_150_MOESM3_ESM.zip]

Archive with 6 entries (4 files):
- Figure_2/
- Figure_2/.DS_Store
- __MACOSX/Figure_2/._.DS_Store
- Figure_2/Figure_2B/
- Figure_2/Figure_2B/Figure_2B.xlsx
- __MACOSX/Figure_2/Figure_2B/._Figure_2B.xlsx
