# Supplementary material for: Human mitochondrial carriers of the SLC25 family function as monomers exchanging substrates with a ping-pong kinetic mechanism
Source: EMBO J. 2024 Jun 27;43(16):3450–65. doi: 10.1038/s44318-024-00150-0 (PMC11329753; doi:10.1038/s44318-024-00150-0)
Supplement: Supplementary file 3 — Source data Fig. 2 [file 44318_2024_150_MOESM3_ESM.zip › Figure_2/Figure_2B/Figure_2B.xlsx]

## Sheet: Figure_2B
	Volume	AAC	DIC	OGC	AGC	UCP1	CIC
	0	-0.0293156	-0.0032505	0.00057261	0.00067389	-0.197274	-0.046765
	0.027	0.00759253	-0.0037077	-0.0013743	0.00114043	0.00760783	-0.0056754
	0.053	-0.0030054	-0.0024379	-0.0024049	0.00290291	0.00568934	-0.015891
	0.08	-0.0022672	-0.0030982	-0.0046381	0.0027474	0.0064832	-0.014756
	0.107	-0.0016345	-0.0034537	-0.0044663	0.00269556	0.00555703	-0.0131669
	0.133	-0.0035326	-0.003149	-0.0034929	-0.003525	0.0058878	-0.0172531
	0.16	-0.0030581	-0.0033013	-0.0051535	0.0056503	0.00774014	-0.0163451
	0.186	-0.003269	-0.0044695	-0.0063559	0.00627235	0.00747552	-0.01521
	0.213	-0.0022672	-0.0041648	-0.005268	0.00285107	0.00820323	-0.0077185
	0.24	-0.0033217	-0.0035553	-0.0055543	0.0039915	0.00840169	-0.0129398
	0.266	-0.0028472	-0.0036061	-0.0062414	0.025556	0.0111802	-0.0188422
	0.293	-0.0010018	0.00375844	0.00040082	0.0508009	0.0160757	0.0199773
	0.32	0.00490351	0.0135101	0.00011452	0.0729356	0.0677428	0.0849035
	0.346	0.129231	0.37107	0.38336	0.556373	0.87801	4.52077
	0.373	0.714278	0.415664	0.636223	0.584418	0.70733	4.61907
	0.399	0.557946	0.249378	0.36853	0.301695	0.404274	2.64745
	0.426	0.29168	0.1479	0.218163	0.197242	0.241929	1.66129
	0.453	0.16925	0.0948245	0.129008	0.14359	0.165057	1.10238
	0.479	0.108299	0.0672965	0.081711	0.109844	0.119211	0.819296
	0.506	0.0753981	0.0501295	0.0633875	0.0927376	0.0873908	0.614075
	0.533	0.0540968	0.0397176	0.0526798	0.0765124	0.071249	0.476731
	0.559	0.0461352	0.0325055	0.0392808	0.0667669	0.0624504	0.388649
	0.586	0.038279	0.0272233	0.0301764	0.0613239	0.0533871	0.334166
	0.612	0.0313192	0.0237696	0.024393	0.0569696	0.047764	0.297389
	0.639	0.0258357	0.0213825	0.0222171	0.0528226	0.0445885	0.275142
	0.666	0.0218285	0.0185891	0.0198695	0.0505417	0.0422069	0.247673
	0.692	0.0185068	0.0157448	0.0180944	0.0473796	0.0399577	0.231328
	0.719	0.0163978	0.0140688	0.0151168	0.0406407	0.0364514	0.206356
	0.746	0.0161869	0.0118848	0.0129409	0.039604	0.034136	0.184109
	0.772	0.013656	0.00970085	0.0131699	0.0369084	0.0327468	0.171169
	0.799	0.012496	0.0103103	0.0132845	0.0365455	0.0295052	0.162997
	0.825	0.0105452	0.00878663	0.010765	0.0331761	0.0248082	0.157775
	0.852	0.00885796	0.00756768	0.0088754	0.0314654	0.0253374	0.145743
	0.879	0.00949067	0.00579004	0.00612689	0.0336426	0.0221619	0.132577
	0.905	0.00748708	0.00543451	0.00549702	0.0306879	0.0224927	0.127355
	0.932	0.0069071	0.00462187	0.0032066	0.0285107	0.021765	0.11714
	0.959	0.00553622	0.0049774	0.00303481	0.0271629	0.0223604	0.113507
	0.985	0.0040599	0.00330134	0.00269125	0.0244155	0.0225589	0.107151
	1.012	0.00474533	0.00472345	0.00108795	0.0253486	0.0222943	0.109421
	1.038	0.0040599	0.00579004	0.00034356	0.023638	0.0212358	0.109875
	1.065	0.0028472	0.00431713	0	0.0223939	0.0213019	0.106016
	1.092	0.00321628	0.00452029	-5.726e-05	0.0210461	0.019185	0.0901249
	1.118	0.00221449	0.00467266	-0.0019469	0.020424	0.0191188	0.0855846
	1.145	0.00416535	0.00406318	-0.0036647	0.0203722	0.0178619	0.0835414
	1.172	0.00463988	0.00507898	-0.0050962	0.0181432	0.0164726	0.0733258
	1.198	0.00474533	0.00538372	-0.0038937	0.017573	0.0167372	0.0699205
	1.225	0.00384899	0.00457108	-0.0036647	0.0187134	0.016208	0.0674234
	1.251	0.00332173	0.00375844	-0.0036647	0.0187134	0.0166711	0.0676504
	1.278	0.00353264	0.00330134	-0.0018323	0.0182468	0.0169357	0.0676504
	1.305	0.00321628	0.00325055	-0.001317	0.0176766	0.0160757	0.0653803
	1.331	0.00337446	0.00157448	-0.0011452	0.0168991	0.0156788	0.0660613
	1.358	0.00321628	0.00253949	-5.726e-05	0.0168991	0.0146203	0.0626561
	1.385	0.00242539	0.00091422	-0.0008589	0.0157068	0.0154141	0.0553916
	1.411	0.00321628	0.00106659	-0.0012597	0.0165881	0.0148849	0.0551646
	1.438	0.00268902	0.00126974	0.00068713	0.0163807	0.0138926	0.0553916
	1.464	0.00258357	0.00116816	0.00080165	0.0170028	0.0140249	0.0524404
	1.491	0.00068544	0.00106659	-0.0012025	0.0152403	0.0142233	0.0492622
	1.518	0.00047453	0.00152369	-0.0019469	0.0150847	0.0150834	0.0533485
	1.544	0.00026363	0.00091422	-0.0014888	0.0150329	0.0148187	0.0469921
	1.571	0.00073816	0.00106659	-0.0014888	0.0163807	0.0155464	0.0565267
	1.598	-0.0004745	0.00106659	-0.0022904	0.013426	0.0133633	0.0631101
	1.624	-5.273e-05	0.00172685	-0.002863	0.0135296	0.0136279	0.0733258
	1.651	0.00137087	0	-0.002863	0.0128557	0.0127679	0.0594779
	1.677	0.00047453	0.00025395	-0.0036647	0.0130113	0.0132972	0.0553916
	1.704	-0.00116	0.00030474	-0.0033211	0.0113006	0.0132972	0.0540295
	1.731	-0.0006327	0.00045711	-0.0046954	0.010523	0.0137602	0.0547106
	1.757	-0.0001055	0.00157448	-0.0046381	0.0123374	0.0130987	0.0515323
	1.784	5.2726e-05	-0.0001524	-0.0046954	0.0109377	0.0134295	0.0517594
	1.811	0.00015818	-0.0017269	-0.0045809	0.0111969	0.014488	0.0551646
	1.837	-0.0001055	-0.0013205	-0.0042945	0.0092271	0.0172665	0.0533485
	1.864	-0.00058	-0.0014221	-0.0038365	0.00943445	0.0168034	0.0488082
	1.89	-0.0006327	-0.0010666	-0.0051535	0.00855321	0.0142233	0.045857
	1.917	-0.0013181	-0.0001524	-0.0044091	0.00876056	0.0146864	0.0424518
	1.944	-0.0010545	-0.0006095	-0.0046381	0.00958996	0.0160095	0.0447219
	1.97	-0.0027945	-0.0010666	-0.006814	0.00958996	0.0150834	0.0451759
	1.997	-0.0028999	-0.0002032	-0.0062414	0.00958996	0.0148187	0.0424518
	2.024	-0.0018981	0.00066027	-0.0058978	0.0113006	0.0149511	0.0406356
	2.05	-0.0032163	0	-0.0074439	0.0112488	0.0149511	0.0404086
	2.077	-0.003849	0.00076185	-0.0056115	0.011508	0.0138926	0.0356413
	2.103	-0.0016872	0.00111738	-0.0075011	0.0102638	0.0132972	0.0413167
	2.13	-0.0023199	-0.0001016	-0.0081883	0.0107822	0.0159434	0.0410897
	2.157	-0.0007382	0.00060948	-0.0071576	0.0119745	0.0157449	0.0506243
	2.183	-0.0024254	0.00045711	-0.0044663	0.0130113	0.0152157	0.046538
	2.21	-0.0023199	-0.0003555	-0.0062414	0.0114561	0.014488	0.0395006
	2.237	-0.0019509	0.00081264	-0.0056688	0.0125965	0.0149511	0.0399546
	2.263	-0.0020563	0.00030474	-0.0069858	0.011819	0.0138264	0.0347333
	2.29	-0.0010018	0.00030474	-0.0059551	0.011819	0.0134956	0.0345062
	2.316	-0.0011072	-0.0001016	-0.0061842	0.0138406	0.014091	0.0270148
	2.343	-0.0010545	0.00086343	-0.0058406	0.013737	0.0138926	0.0320091
	2.37	-0.0012654	-0.0004571	-0.0066995	0.0124929	0.0124371	0.0326901
	2.396	-0.0024781	-0.0003555	-0.0064132	0.0114043	0.0125695	0.0320091
	2.423	-0.0028472	-5.079e-05	-0.0068713	0.0132704	0.0113787	0.03042
	2.45	-0.00174	-0.0001524	-0.0060696	0.0140998	0.0114448	0.0322361
	2.476	-0.0013181	-0.0002032	-0.0057261	0.01213	0.0125695	0.0290579
	2.503	-0.0016872	-0.0006603	-0.0049244	0.0114043	0.011511	0.0333712
	2.529	-0.0019509	-0.0014221	-0.0066995	0.010523	0.0113787	0.0326901
	2.556	-0.0007382	-0.0018284	-0.0072721	0.0133223	0.0132972	0.0247446
	2.583	-0.00116	-0.0013713	-0.0062414	0.0138925	0.0132972	0.0242906
	2.609	-0.0008436	0.00045711	-0.0069858	0.0130113	0.0136941	0.0258797
	2.636	-0.0013709	-0.0005079	-0.0070431	0.0124929	0.0138264	0.029966
	2.663	-0.0019509	-0.0022348	-0.007902	0.00984915	0.0126356	0.031328
	2.689	-0.0014236	-0.001219	-0.0081883	0.0113006	0.0164065	0.0229285
	2.716	-0.0020563	-0.0008634	-0.0079592	0.00855321	0.0144218	0.0183882
	2.742	-0.0021618	-0.0008634	-0.0073866	0.0103675	0.0146864	0.0238366
	2.769	-0.0022672	-0.001219	-0.0077874	0.00855321	0.0154803	0.030193
	2.796	-0.0028472	0.00030474	-0.0099061	0.0100565	0.0138926	0.0245176
	2.822	-0.0022672	0.00071106	-0.0089899	0.00948629	0.0139587	0.0238366
	2.849	-0.0025836	0	-0.0104214	0.0114043	0.0149511	0.0236095
	2.876	-0.0022145	0.00055869	-0.009677	0.0119227	0.014488	0.0229285
	2.902	-0.002109	0.00081264	-0.0095625	0.0109896	0.0136941	0.0240636
	2.929	-0.0025308	0.00106659	-0.009677	0.011508	0.0143556	0.0263337
	2.955	-0.0016872	0.00040632	-0.0095053	0.0109377	0.0129664	0.0247446
	2.982	-0.0016345	-0.0004063	-0.0080165	0.0119745	0.0130326	0.0233825
	3.009	-0.0018454	-0.0001524	-0.0073866	0.0109377	0.0144218	0.0215664
	3.035	-0.0027945	0	-0.0071576	0.00969364	0.0142895	0.0256527
	3.062	-0.0012654	0.00045711	-0.0066422	0.0106267	0.013231	0.0229285
	3.089	-0.0012127	-0.0009142	-0.0066422	0.00850137	0.0130326	0.0195233
	3.115	-0.0006327	-0.0002539	-0.0073294	0.0101602	0.0127018	0.0233825
	3.142	-0.0019509	-0.0002032	-0.0070431	0.0102638	0.0145541	0.0240636
	3.168	-0.0011072	-0.0010666	-0.0076729	0.00948629	0.0149511	0.0263337
	3.195	-0.0011072	-0.0011174	-0.0075584	0.00948629	0.0133633	0.0233825
	3.222	-0.0006327	-0.0002032	-0.0076157	0.0096418	0.0116433	0.0254257
	3.248	-0.0006327	-0.0007111	-0.0069285	0.00969364	0.0127679	0.0224745
	3.275	-0.0011072	-0.000965	-0.0080738	0.00891607	0.0133633	0.0240636
	3.302	-0.0006327	-0.000965	-0.0067568	0.0088124	0.0150172	0.0247446
	3.328	-0.0010018	-0.0020316	-0.0081883	0.00917526	0.0121725	0.0242906
	3.355	-0.0010545	-0.0014729	-0.0066422	0.00860505	0.0126356	0.0224745
	3.381	-0.0016345	-0.0006095	-0.0073294	0.00829402	0.0124371	0.0224745
	3.408	-0.0004218	-0.0010158	-0.0067568	0.00808667	0.0135618	0.0136209
	3.435	-0.0017927	-0.0035045	-0.0083601	0.00896791	0.0136941	0.016118
	3.461	-0.0012127	-0.0028442	-0.0088181	0.00870872	0.0142233	0.0140749
	3.488	-0.0020036	-0.0027934	-0.007902	0.00694624	0.0151495	0.01521
	3.515	-0.0019509	-0.0033013	-0.007902	0.00699808	0.0130326	0.0183882
	3.541	-0.0023199	-0.003149	-0.0079592	0.00813851	0.0142233	0.015437
	3.568	-0.0026363	-0.0029966	-0.0091617	0.00813851	0.013231	0.015664
	3.594	-0.0042708	-0.0031998	-0.0081883	0.00824219	0.0142895	0.0127128
	3.621	-0.0033745	-0.0014221	-0.0087036	0.00746462	0.0155464	0.015664
	3.648	-0.0030054	-0.0008126	-0.0072721	0.0088124	0.0143556	0.0108967
	3.674	-0.0033745	-0.0007111	-0.0074439	0.00803483	0.0145541	0.0179342
	3.701	-0.0036381	-0.0004571	-0.0080738	0.00969364	0.0148849	0.0108967
	3.728	-0.0041126	-0.0008126	-0.0104787	0.0102638	0.014091	0.00794552
	3.754	-0.0036908	-0.00193	-0.0089327	0.00969364	0.0146864	0.0165721
	3.781	-0.0042708	-0.0017776	-0.0085318	0.00984915	0.014488	0.0165721
	3.807	-0.0035854	-0.00193	-0.007902	0.0113006	0.014488	0.016118
	3.834	-0.0020563	-0.0022855	-0.0078447	0.00901975	0.0156788	0.0183882
	3.861	-0.0014236	-0.002184	-0.0075584	0.00995283	0.0152157	0.0251986
	3.887	-0.0026363	-0.0029458	-0.0071576	0.0114043	0.0126356	0.0224745
	3.914	-0.0040072	-0.0025903	-0.0075584	0.0100565	0.0124371	0.0195233
	3.941	-0.0024781	-0.0024379	-0.0086464	0.0102638	0.0134956	0.0163451
	3.967	-0.0030581	-0.0015237	-0.007902	0.0120782	0.013231	0.0143019
	3.994	-0.0022672	-0.0011682	-0.0088181	0.0101083	0.0131649	0.014756
	4.02	-0.0023727	-0.0022855	-0.0084746	0.0107304	0.012371	0.014983
	4.047	-0.003269	-0.0023363	-0.008131	0.00876056	0.0124371	0.014756
	4.074	-0.0027417	-0.0012697	-0.0083028	0.010523	0.0146203	0.0140749
	4.1	-0.0041126	-0.00193	-0.007902	0.00943445	0.0118418	0.0118048
	4.127	-0.0036908	-0.0020316	-0.007902	0.00984915	0.011511	0.0129398
	4.154	-0.0033745	-0.00193	-0.0066422	0.0111969	0.0128341	0.0143019
	4.18	-0.0040599	-0.0019808	-0.008131	0.0108341	0.0127018	0.0118048
	4.207	-0.002109	-0.0015237	-0.0076157	0.0104712	0.0130326	0.00726447
	4.233	-0.0039544	-0.0023363	-0.0083601	0.0103157	0.0145541	0.0093076
	4.26	-0.003849	-0.0040632	-0.0064705	0.0111451	0.0129664	0.0104427
	4.287	-0.0032163	-0.0033521	-0.0081883	0.0110414	0.0139587	0.0127128
	4.313	-0.0028999	-0.004114	-0.0096198	0.0088124	0.0136279	0.00635641
	4.34	-0.0037435	-0.0043171	-0.009219	0.00912343	0.0142895	0.0061294
	4.367	-0.0040599	-0.0035553	-0.0084746	0.00808667	0.0142233	0.00385925
	4.393	-0.0034799	-0.0030474	-0.0080738	0.00767197	0.0146864	0.00431328
	4.42	-0.0043763	-0.0033521	-0.0083028	0.00813851	0.0148849	0.0113507
	4.446	-0.0043235	-0.0027934	-0.0104214	0.00850137	0.0155464	0.00431328
	4.473	-0.0055362	-0.0027934	-0.0103642	0.00860505	0.0142233	0.00227015
	4.5	-0.0064853	-0.0024379	-0.0103069	0.00948629	0.0146864	0.00499432
	4.526	-0.0048508	-0.0026411	-0.010994	0.0114561	0.0136941	0.00340522
	4.553	-0.0031636	-0.003149	-0.0103069	0.0121818	0.0141572	0.00408627
	4.58	-0.0031636	-0.0029966	-0.0110513	0.010523	0.0139587	0.0106697
	4.606	-0.0040072	-0.0023363	-0.0099061	0.00870872	0.0143556	0.00976163
	4.633	-0.0035854	-0.0019808	-0.0078447	0.010523	0.0142233	0.00567537
	4.659	-0.0045872	-0.0024887	-0.0075584	0.0105749	0.0134295	0.0077185
	4.686	-0.002689	-0.0029966	-0.0083601	0.0101602	0.0138926	0.00567537
	4.713	-0.0035854	-0.0024379	-0.0088754	0.0116116	0.013231	0.00317821
	4.739	-0.0046399	-0.0033013	-0.0083601	0.0113006	0.0147526	0.00658343
	4.766	-0.0037435	-0.0049774	-0.0078447	0.0117153	0.0142895	0.00749149
	4.793	-0.0040072	-0.0023363	-0.0072148	0.0107822	0.0148849	0.00681044
	4.819	-0.0042708	-0.002184	-0.0082455	0.0119227	0.0142895	0.00749149
	4.846	-0.003849	-0.0016253	-0.0087036	0.0134778	0.0150834	0.0113507
	4.872	-0.0028999	-0.0026919	-0.0082455	0.0118708	0.0150834	0.0145289
	4.899	-0.0040599	-0.0033521	-0.0080738	0.011508	0.0139587	0.00681044
	4.926	-0.0030054	-0.0042156	-0.0085891	0.0116116	0.0150172	0.00635641
	4.952	-0.0037435	-0.0040124	-0.0083028	0.0110414	0.0147526	0.00658343
	4.979	-0.0033745	-0.0035553	-0.0076157	0.0100565	0.0149511	0.01521
	5.006	-0.0040072	-0.0025903	-0.0089899	0.0096418	0.0152157	0.0138479
	5.032	-0.0042708	-0.0033521	-0.0091617	0.0109377	0.0142895	0.00658343
	5.059	-0.0024254	-0.0041648	-0.0087609	0.0103675	0.0157449	0.0106697
	5.085	-0.0032163	-0.0044695	-0.0078447	0.0103675	0.0155464	0.0106697
	5.112	-0.0042708	-0.0047742	-0.0075584	0.00917526	0.0146864	0.00885358
	5.139	-0.0027417	-0.0049774	-0.0091617	0.00803483	0.0162742	0.0077185
	5.165	-0.0037963	-0.0052313	-0.0085318	0.00782748	0.0166711	0.00476731
	5.192	-0.0036381	-0.0051298	-0.0077874	0.00850137	0.0166711	0.00363224
	5.219	-0.0037963	-0.0045711	-0.0082455	0.00844954	0.0168034	0.00431328
	5.245	-0.0049035	-0.0034537	-0.009448	0.00969364	0.0157449	0.00658343
	5.272	-0.0053253	-0.0022348	-0.0091617	0.0100565	0.0144218	0.00953462
	5.298	-0.0056417	-0.0030982	-0.0111658	0.0105749	0.0167372	0.0045403
	5.325	-0.0051144	-0.0025903	-0.0101351	0.0109896	0.017928	0.00363224
	5.352	-0.0052199	-0.0022855	-0.0091617	0.0116635	0.0168695	0.00340522
	5.378	-0.0043235	-0.0022348	-0.0095625	0.0122855	0.0179942	0.0102157
	5.405	-0.0044817	-0.0030982	-0.0102497	0.0138925	0.0175972	0.00317821
	5.432	-0.0033217	-0.0029458	-0.0083028	0.0136851	0.0156788	0.00499432
	5.458	-0.0030054	-0.0022855	-0.0080738	0.0119745	0.0156788	0.0061294
	5.485	-0.002689	-0.0022348	-0.0083601	0.0121818	0.0163403	0.00363224
	5.511	-0.0036908	-0.0024379	-0.0080165	0.0128039	0.0158772	0.00113507
	5.538	-0.0033217	-0.0023363	-0.0087036	0.013426	0.0178619	0.00726447
	5.565	-0.0028472	-0.0020824	-0.0088754	0.0130631	0.0172665	0.00635641
	5.591	-0.0033217	-0.0029966	-0.0087609	0.013737	0.0183249	0.00045403
	5.618	-0.0030581	-0.0027426	-0.0076157	0.0131668	0.0183911	-0.000227
	5.645	-0.0032163	-0.0034029	-0.0086464	0.0134778	0.0185896	0.00317821
	5.671	-0.0026363	-0.0027426	-0.0084746	0.0138406	0.0172003	0.00022701
	5.698	-0.0035854	-0.0025395	-0.009219	0.0130631	0.0171342	0.00476731
	5.724	-0.003269	-0.0032505	-0.0075584	0.0150329	0.0177957	0.00295119
	5.751	-0.0031636	-0.0033521	-0.0093335	0.013737	0.0177957	0.00204313
	5.778	-0.0031108	-0.0030982	-0.0102497	0.0150329	0.0170018	0.00181612
	5.804	-0.0017927	-0.0030474	-0.0087609	0.0139962	0.0178619	-0.0018161
	5.831	-0.0029527	-0.0029458	-0.0076729	0.0153439	0.0187219	0.00227015
	5.858	-0.0025308	-0.0026919	-0.006814	0.0136851	0.0199788	-0.0022701
	5.884	-0.0035326	-0.0038092	-0.0077874	0.0154995	0.0196481	0.00181612
	5.911	-0.0036908	-0.0039616	-0.0082455	0.0171064	0.0203096	0.00136209
	5.937	-0.0024781	-0.0035553	-0.0088181	0.0163807	0.0215004	0.00317821
	5.964	-0.0036381	-0.0046219	-0.0086464	0.0164325	0.0216327	0.00227015
	5.991	-0.0046399	-0.0042663	-0.0082455	0.0153439	0.0216989	-0.0059024
	6.017	-0.0025308	-0.0035045	-0.0068713	0.0151884	0.0222281	-0.0038593
	6.044	-0.0023199	-0.0040124	-0.0081883	0.015655	0.0225589	-0.000454
	6.071	-0.0034799	-0.0037077	-0.009677	0.0170546	0.0254697	-0.0086266
	6.097	-0.0047981	-0.0033521	-0.0095053	0.0165881	0.0252051	-0.0011351
	6.124	-0.0041653	-0.0034537	-0.0096198	0.017884	0.0253374	0.00045403
	6.15	-0.0046926	-0.0030474	-0.0102497	0.0195428	0.0249405	0.00590238
	6.177	-0.0028999	-0.0022348	-0.0106505	0.0200612	0.0252051	0.00522134
	6.204	-0.0034799	-0.0030474	-0.0102497	0.0189207	0.0267267	0.00340522
	6.23	-0.0039017	-0.0026411	-0.0093907	0.0206314	0.0279836	0.00431328
	6.257	-0.0027417	-0.002184	-0.0082455	0.0216163	0.0286451	0.00590238
	6.284	-0.0024781	-0.0030982	-0.0062987	0.0229641	0.0287774	-0.0024972
	6.31	-0.0022145	-0.0022348	-0.0081883	0.0212534	0.0287113	0.00431328
	6.337	-0.0016872	-0.0027934	-0.0081883	0.023949	0.0295713	-0.000227
	6.363	-0.0020563	-0.0025903	-0.0078447	0.0237935	0.0287113	-0.000681
	6.39	-0.0013709	-0.0025395	-0.0078447	0.0260743	0.0287113	0.00340522
	6.417	-0.0022672	-0.0022348	-0.0071576	0.0273703	0.0308283	-0.0009081
	6.443	-0.0023727	-0.0023363	-0.0068713	0.0268001	0.030299	-0.0027242
	6.47	-0.002109	-0.0028442	-0.0060696	0.0284589	0.0301006	-0.0015891
	6.497	-0.0024254	-0.0029966	-0.0066422	0.0305842	0.0284467	0.00340522
	6.523	-0.0015818	-0.002895	-0.0085318	0.0334871	0.0269251	0.00249716
	6.55	-0.0027417	-0.0032505	-0.0081883	0.0315173	0.0256682	-0.0029512
	6.576	-0.0019509	-0.0040124	-0.0072148	0.0320357	0.0263297	-0.0138479
	6.603	-0.0022145	-0.0033521	-0.0070431	0.0306879	0.0244774	-0.0115778
	6.63	-0.0023727	-0.0044187	-0.0075011	0.0313618	0.0246097	-0.0115778
	6.656	-0.0034799	-0.0045203	-0.0083028	0.0301177	0.0246097	-0.0056754
	6.683	-0.0020563	-0.0032505	-0.0073294	0.0304805	0.0230881	-0.0065834
	6.71	-0.0023199	-0.0050282	-0.0076729	0.0302732	0.0225589	-0.0115778
	6.736	-0.0031108	-0.0053837	-0.0081883	0.0307916	0.0229558	-0.015437
	6.763	-0.0027417	-0.0052821	-0.0087036	0.0306879	0.0207065	-0.0167991
	6.789	-0.0016872	-0.0054345	-0.0095053	0.0289254	0.0211035	-0.0133939
	6.816	-0.0024781	-0.0054345	-0.0084173	0.0287699	0.0198465	-0.0174801
	6.843	-0.0030054	-0.0056377	-0.0076729	0.0273184	0.0193834	-0.0206583
	6.869	-0.0034799	-0.0047742	-0.007902	0.0271111	0.0185896	-0.0208854
	6.896	-0.0041126	-0.0039108	-0.0099061	0.026489	0.0185234	-0.0222474
	6.923	-0.0042708	-0.0044695	-0.0108223	0.0263335	0.0176634	-0.0195233
	6.949	-0.0036381	-0.0037584	-0.0096198	0.0274221	0.0181926	-0.0247446
	6.976	-0.0040599	-0.0038092	-0.010765	0.0266445	0.0186557	-0.0249716
	7.002	-0.0028999	-0.0029966	-0.0087609	0.0261262	0.0191188	-0.0236095
	7.029	-0.0039017	-0.0026919	-0.0099061	0.0246747	0.0190527	-0.0136209
	7.056	-0.0019509	-0.0032505	-0.0092762	0.0244155	0.0178619	-0.015891
	7.082	-0.0011072	-0.0035553	-0.0087036	0.0241045	0.0170018	-0.0195233
	7.109	-0.0018981	-0.0034029	-0.0079592	0.0231196	0.0160095	-0.0188422
	7.136	-0.0015291	-0.0035045	-0.008131	0.0217718	0.017068	-0.0215664
	7.162	-0.0023199	-0.0032505	-0.0076157	0.0199057	0.0145541	-0.0197503
	7.189	-0.0028472	-0.0027934	-0.008131	0.0184024	0.016208	-0.0190692
	7.215	-0.0014763	-0.0031998	-0.0089327	0.0181432	0.0169357	-0.0163451
	7.242	-0.0010545	-0.0033521	-0.0079592	0.0171064	0.0166049	-0.0192963
	7.269	-0.0025308	-0.00193	-0.0091044	0.0183505	0.0152157	-0.0249716
	7.295	-0.0026363	-0.0027426	-0.0070431	0.0158623	0.0129002	-0.0249716
	7.322	-0.0017927	-0.0030474	-0.0077874	0.0146182	0.013231	-0.0247446
	7.349	-0.0022145	-0.0039616	-0.0087036	0.0150329	0.0136941	-0.0245176
	7.375	-0.0014236	-0.0034029	-0.0088181	0.0146182	0.0126356	-0.0247446
	7.402	-0.0024254	-0.00193	-0.0085891	0.0136851	0.0140249	-0.0265607
	7.428	-0.0016345	-0.0035553	-0.0075011	0.0125965	0.0130987	-0.0270148
	7.455	-0.0013709	-0.0030474	-0.0080165	0.0131668	0.0127679	-0.0261067
	7.482	-0.0013709	-0.0038092	-0.0100779	0.0123892	0.0140249	-0.0288309
	7.508	-0.0018454	-0.0035045	-0.0085318	0.0100565	0.0139587	-0.0286039
	7.535	-0.0016345	-0.0039616	-0.0083028	0.00969364	0.0143556	-0.0256527
	7.562	-0.00174	-0.0042663	-0.0080738	0.0116116	0.0143556	-0.0297389
	7.588	-0.0034272	-0.0047742	-0.0080165	0.00969364	0.0157449	-0.0292849
	7.615	-0.0022672	-0.0040124	-0.0097916	0.0103675	0.0158111	-0.0263337
	7.641	-0.0025836	-0.0044695	-0.0077874	0.0103157	0.0130987	-0.0363224
	7.668	-0.0021618	-0.00386	-0.0084173	0.0106267	0.0137602	-0.0372304
	7.695	-0.002689	-0.0045203	-0.0083028	0.00850137	0.0146864	-0.0347333
	7.721	-0.0020036	-0.0027934	-0.010536	0.00850137	0.014488	-0.0383655
	7.748	-0.0033745	-0.00386	-0.0111086	0.00901975	0.0147526	-0.0388195
	7.775	-0.0027417	-0.003149	-0.010536	0.00969364	0.0146203	-0.0333712
	7.801	-0.0022672	-0.0026919	-0.010994	0.010523	0.0160095	-0.031101
	7.828	-0.0028999	-0.0027934	-0.0096198	0.010523	0.0140249	-0.031101
	7.854	-0.0025308	-0.0020316	-0.0104214	0.0109896	0.0142895	-0.0317821
	7.881	-0.0023727	-0.0027934	-0.0086464	0.0111451	0.0156788	-0.030874
	7.908	-0.0013709	-0.00193	-0.0089327	0.0121818	0.0166049	-0.0272418
	7.934	-0.0018981	-0.0021332	-0.009448	0.0131668	0.0164726	-0.0320091
	7.961	-0.0018454	-0.0025395	-0.0091617	0.0130113	0.0168695	-0.0349603
	7.988	-0.0025836	-0.0016761	-0.0103642	0.0148256	0.0165388	-0.030874
	8.014	-0.0025308	-0.0023363	-0.0099061	0.0163289	0.0162742	-0.0283768
	8.041	-0.0023199	-0.0022348	-0.008131	0.0159142	0.0147526	-0.0320091
	8.067	-0.0020563	-0.0029966	-0.006585	0.0176766	0.0167372	-0.030193
	8.094	-0.0014763	-0.0017269	-0.0069285	0.0168991	0.0164065	-0.0317821
	8.121	-0.0021618	-0.0013713	-0.0082455	0.018195	0.016208	-0.0320091
	8.147	-0.002689	-0.0022855	-0.0088754	0.0199575	0.0162742	-0.0315551
	8.174	-0.0028999	-0.0019808	-0.0088181	0.0182468	0.0166711	-0.0358683
	8.201	-0.0021618	-0.0029966	-0.0079592	0.022031	0.0180603	-0.0370034
	8.227	-0.0014763	-0.0026411	-0.0076157	0.0222384	0.0180603	-0.0356413
	8.254	0.00010545	-0.0030474	-0.0080738	0.0207351	0.0168695	-0.030647
	8.28	0.00052726	-0.0024379	-0.0084746	0.0200612	0.017068	-0.0335982
	8.307	-0.0012127	-0.0018284	-0.0087609	0.0214089	0.0177296	-0.0331442
	8.334	-0.0013181	-0.0027934	-0.008131	0.0212534	0.0199788	-0.0326901
	8.36	-0.002109	-0.0025903	-0.0085318	0.0210461	0.0187219	-0.0267877
	8.387	-0.0020563	-0.0035553	-0.008131	0.0224457	0.0203096	-0.0288309
	8.414	-0.00116	-0.0036569	-0.0076729	0.0203722	0.0195157	-0.0349603
	8.44	-0.0016872	-0.0049266	-0.0064705	0.0201648	0.0216327	-0.0322361
	8.467	-0.0017927	-0.0023871	-0.0073866	0.0204759	0.0220958	-0.0322361
	8.493	-0.0018981	-0.0020824	-0.0059551	0.0213053	0.0218312	-0.0388195
	8.52	-0.0015818	-0.0023363	-0.008131	0.0218236	0.0211035	-0.0338252
	8.547	-0.003269	-0.0023363	-0.0083028	0.0217718	0.0215666	-0.0379115
	8.573	-0.0032163	-0.0004571	-0.0079592	0.0216163	0.0227573	-0.0322361
	8.6	-0.0036381	-0.0014221	-0.0078447	0.0227567	0.0230881	-0.0404086
	8.627	-0.0034799	-0.0013205	-0.0084746	0.0240527	0.0239481	-0.0363224
	8.653	-0.0031636	-0.0008634	-0.0073294	0.0244674	0.0243451	-0.0358683
	8.68	-0.0023199	-0.0017269	-0.006585	0.0254523	0.0235512	-0.0347333
	8.706	-0.0018454	-0.0006603	-0.0069858	0.0260743	0.0236174	-0.03042
	8.733	-0.0022145	-0.0002539	-0.0062414	0.0259707	0.0258666	-0.0338252
	8.76	-0.0027417	-0.000965	-0.0061842	0.0270074	0.0258005	-0.0299659
	8.786	-0.0021618	-0.0007618	-0.0053825	0.0292364	0.0260651	-0.031328
	8.813	-0.0026363	-0.0015237	-0.0055543	0.0289254	0.0256682	-0.0286039
	8.84	-0.0018454	-0.000965	-0.0057833	0.0290291	0.0263297	-0.0256527
	8.866	-0.0019509	-0.0005587	-0.0048099	0.0301177	0.0279836	-0.03042
	8.893	-0.0022145	-0.0018284	-0.0049817	0.0320875	0.0287774	-0.0340522
	8.919	-0.0018454	-0.0018284	-0.0050389	0.0336426	0.0299682	-0.0315551
	8.946	-0.0018454	-0.0017269	-0.0040655	0.03639	0.0286451	-0.0299659
	8.973	-0.0003691	-0.0009142	-0.0042945	0.0361827	0.0289759	-0.030193
	8.999	-0.0007909	0.00055869	-0.00418	0.0377896	0.0288436	-0.030647
	9.026	-0.0007382	0.00076185	-0.0043518	0.0397595	0.0297698	-0.0245176
	9.053	-0.0015291	0.00066027	-0.003951	0.0424032	0.029439	-0.0236095
	9.079	-0.0011072	0.00030474	-0.0029776	0.0442693	0.0328791	-0.0276958
	9.106	0	0.0005079	-0.0024049	0.0455134	0.0336068	-0.0251986
	9.132	0	0.00060948	-0.002863	0.0486755	0.0337391	-0.0295119
	9.159	-0.0002109	0.00055869	-0.0025767	0.0516303	0.0347976	-0.030874
	9.186	0	-0.0003047	-0.0014315	0.0534965	0.0353268	-0.0295119
	9.212	-0.00058	0.00030474	-0.0028058	0.055881	0.0350622	-0.0351873
	9.239	-0.0013709	0.00071106	-0.0022332	0.0572806	0.037113	-0.0220204
	9.266	-0.0008436	0.00132053	-0.001088	0.0595615	0.0371792	-0.031328
	9.292	0.0012127	0.00132053	-0.0009162	0.0627236	0.0388992	-0.0317821
	9.319	-0.0002109	0.00030474	-0.0008016	0.0655228	0.0385023	-0.0354143
	9.345	0.00057999	0.0005079	-0.0020041	0.0694624	0.0398915	-0.0358683
	9.372	0.00026363	0.00167606	-0.0017178	0.0712249	0.0406192	-0.0401816
	9.399	0.00068544	0.00106659	-0.0023477	0.0738686	0.0403546	-0.0356413
	9.425	0.00089634	0.00187922	-0.0014315	0.0788969	0.0415454	-0.0324631
	9.452	0.00026363	0.00055869	-0.001317	0.0786895	0.0426039	-0.0297389
	9.479	0.00089634	0.00162527	-0.0005153	0.0833549	0.04267	-0.0251986
	9.505	0.0016345	-0.0001016	-0.0006299	0.0864133	0.0428685	-0.0256527
	9.532	0.00126542	0.00228554	0.00080165	0.0898865	0.0443901	-0.0276958
	9.558	0.00210904	0.00157448	0.00314934	0.090353	0.0451178	-0.0251986
	9.585	0.00242539	0.00167606	0.00435181	0.0950702	0.0461101	-0.0288309
	9.612	0.00295265	0.0005079	0.00389372	0.0976621	0.0475655	-0.0283768
	9.638	0.00395444	0.00071106	0.00486716	0.101083	0.0471024	-0.0256527
	9.665	0.00390172	0.00086343	0.00389372	0.101343	0.0484255	-0.0240636
	9.692	0.00500896	0.00126974	0.00469537	0.103727	0.0488886	-0.0272418
	9.718	0.00363809	0	0.00601237	0.10606	0.0506748	-0.0227015
	9.745	0.00485079	0.0014729	0.00687128	0.109688	0.0510717	-0.0208854
	9.771	0.0054835	0.00137132	0.00755841	0.110984	0.0528579	-0.0254257
	9.798	0.00606348	0.0019808	0.00681402	0.113006	0.0531225	-0.0281498
	9.825	0.00595803	0.00243791	0.00750115	0.11762	0.0537179	-0.0265607
	9.851	0.00616893	0.00319976	0.00864636	0.119019	0.056298	-0.0265607
	9.878	0.00680165	0.00350449	0.00893266	0.123011	0.0558349	-0.0206583
	9.905	0.00695982	0.0039616	0.00893266	0.124721	0.057158	-0.0224745
	9.931	0.00722345	0.00441871	0.0101351	0.127728	0.0582165	-0.0220204
	9.958	0.00748708	0.00472345	0.0091617	0.130942	0.0607304	-0.0249716
	9.984	0.00922704	0.00370765	0.0112803	0.134311	0.0632442	-0.0215664
	10.011	0.00927976	0.0049774	0.0121393	0.136592	0.0641043	-0.0254257
	10.038	0.0103343	0.00558688	0.0121965	0.138355	0.0645673	-0.0240636
	10.064	0.0102288	0.00436792	0.0124256	0.140376	0.0663535	-0.0222474
	10.091	0.011547	0.00416476	0.0121393	0.143694	0.067412	-0.0215664
	10.118	0.0116524	0.00482503	0.0154604	0.148308	0.0685367	-0.0267877
	10.144	0.0112306	0.00386002	0.0158039	0.152558	0.0696613	-0.0258797
	10.171	0.0118106	0.00426634	0.0161475	0.156757	0.0710505	-0.030874
	10.197	0.0120742	0.00568846	0.0158612	0.159453	0.0731013	-0.0295119
	10.224	0.0136033	0.00507898	0.0156322	0.161682	0.0762106	-0.0272418
	10.251	0.0139724	0.00528214	0.0170064	0.169198	0.0761445	-0.0240636
	10.277	0.0138142	0.00528214	0.0206711	0.176041	0.0799153	-0.0231555
	10.304	0.0150269	0.00614556	0.0220453	0.181432	0.079783	-0.0204313
	10.331	0.015976	0.00558688	0.0207284	0.188067	0.0825615	-0.0197503
	10.357	0.0166614	0.00589161	0.0238204	0.195272	0.084877	-0.0199773
	10.384	0.0173996	0.00609477	0.0245076	0.203359	0.0877216	-0.016118
	10.41	0.0178214	0.00772005	0.0258246	0.213364	0.0922202	-0.0183882
	10.437	0.0185595	0.00680583	0.0282868	0.224094	0.0914263	-0.0108967
	10.464	0.0196668	0.00700899	0.028344	0.236587	0.0948664	-0.0143019
	10.49	0.0204049	0.00660267	0.0301191	0.249546	0.0972479	-0.0131669
	10.517	0.0209322	0.00766926	0.0296038	0.265253	0.100953	-0.0120318
	10.544	0.0216176	0.00761847	0.0327531	0.283656	0.103334	-0.0138479
	10.57	0.0227249	0.00782163	0.0338983	0.303095	0.105385	-0.0138479
	10.597	0.0235685	0.00873584	0.0360169	0.326629	0.106377	-0.0118048
	10.623	0.0246757	0.0100056	0.0368759	0.34809	0.109024	-0.0068104
	10.65	0.025783	0.0099548	0.0374485	0.372246	0.112397	-0.0052213
	10.677	0.025783	0.0113261	0.0392808	0.399461	0.117227	-0.0049943
	10.703	0.0269957	0.0111737	0.0423156	0.430874	0.118351	-0.0024972
	10.73	0.0284193	0.0121896	0.0451787	0.462755	0.119476	-0.0043133
	10.757	0.027892	0.0118848	0.0467247	0.499197	0.124835	-0.0093076
	10.783	0.029052	0.0126975	0.048328	0.529159	0.128209	-0.0045403
	10.81	0.0301065	0.0139672	0.0495305	0.555648	0.132442	-0.000681
	10.836	0.0307392	0.0139672	0.0511338	0.590845	0.136743	-0.0024972
	10.863	0.0321101	0.014983	0.0526225	0.6234	0.138595	-0.0040863
	10.89	0.0322683	0.0147798	0.0557146	0.658442	0.141572	-0.000227
	10.916	0.0342191	0.0152369	0.0581768	0.694521	0.146203	-0.0020431
	10.943	0.0370136	0.0155925	0.0601809	0.727593	0.151694	-0.0020431
	10.97	0.0363282	0.0168114	0.0605818	0.758851	0.158044	0.00045403
	10.996	0.038279	0.0170654	0.061956	0.787103	0.160823	0.00136209
	11.023	0.0382263	0.0187922	0.0636738	0.81468	0.163271	0.00272418
	11.049	0.0398608	0.0202651	0.0664224	0.842362	0.169688	0.00885358
	11.076	0.042128	0.0211793	0.0682547	0.871183	0.173988	0.00113507
	11.103	0.0439734	0.019808	0.071175	0.89845	0.177693	0.00885358
	11.129	0.0457661	0.0199096	0.0746679	0.924991	0.182853	0.014756
	11.156	0.0476115	0.0211285	0.0767293	0.945311	0.188476	0.0118048
	11.183	0.0493515	0.0221951	0.0804512	0.956612	0.192644	0.0122588
	11.209	0.0510387	0.0238712	0.0844595	0.96729	0.19787	0.0202043
	11.236	0.0520405	0.0238204	0.0856619	0.978902	0.202501	0.0199773
	11.262	0.0554677	0.0226014	0.0924187	0.987041	0.207992	0.0183882
	11.289	0.0573658	0.0242267	0.0976294	0.994505	0.213615	0.014756
	11.316	0.058104	0.0250901	0.101695	1	0.221156	0.0195233
	11.342	0.0593694	0.0274265	0.10473	0.990306	0.22711	0.0236095
	11.369	0.0616366	0.0281883	0.108165	0.974911	0.23366	0.0195233
	11.396	0.0637457	0.0286962	0.113605	0.980094	0.243583	0.0213394
	11.422	0.0641147	0.0295596	0.117842	0.97942	0.250198	0.0224745
	11.449	0.065802	0.031642	0.123798	0.970919	0.258468	0.0279228
	11.475	0.0686492	0.032861	0.129066	0.960137	0.270045	0.0340522
	11.502	0.0709691	0.0341815	0.134849	0.949925	0.279108	0.0292849
	11.529	0.0721291	0.0350957	0.138284	0.932507	0.289627	0.0342792
	11.555	0.0721818	0.0365686	0.143781	0.916541	0.298426	0.0392735
	11.582	0.073289	0.0383971	0.148019	0.90861	0.306761	0.0358683
	11.609	0.074449	0.0396668	0.154833	0.902597	0.316684	0.0331441
	11.635	0.0786671	0.0402255	0.160731	0.888549	0.328526	0.0363224
	11.662	0.0805652	0.0407334	0.169721	0.872479	0.340963	0.0447219
	11.688	0.0840451	0.0429681	0.175275	0.853559	0.35168	0.0447219
	11.715	0.0835179	0.0439332	0.185124	0.82821	0.362927	0.0440409
	11.742	0.0849942	0.0461171	0.191022	0.806386	0.371064	0.0424518
	11.768	0.087525	0.0477424	0.19858	0.783993	0.380458	0.0435868
	11.795	0.0884741	0.0500279	0.204478	0.766264	0.39177	0.0510783
	11.822	0.0905832	0.0487074	0.218678	0.749106	0.403149	0.0526674
	11.848	0.0926922	0.050739	0.228298	0.728423	0.416645	0.0576617
	11.875	0.0960139	0.0552085	0.236773	0.708413	0.431662	0.0499433
	11.901	0.096383	0.0577988	0.24393	0.686279	0.444033	0.0560726
	11.928	0.0987557	0.0592717	0.251718	0.663159	0.45561	0.0601589
	11.955	0.0993884	0.0607446	0.261509	0.652377	0.47023	0.0608399
	11.981	0.101919	0.0628777	0.272045	0.637707	0.482535	0.0667423
	12.008	0.104977	0.0646554	0.281608	0.619564	0.496295	0.0699205
	12.035	0.107877	0.0669917	0.289166	0.59971	0.512834	0.0665153
	12.061	0.109828	0.0697852	0.29598	0.584262	0.525933	0.0751419
	12.088	0.112781	0.0721723	0.302279	0.567467	0.537841	0.0792281
	12.114	0.115312	0.0751181	0.312529	0.551293	0.548889	0.0839955
	12.141	0.116102	0.0798923	0.319056	0.536001	0.561789	0.0880817
	12.168	0.117262	0.0830413	0.326958	0.523457	0.5733	0.0944381
	12.194	0.12533	0.0863426	0.337036	0.513452	0.587986	0.0973893
	12.221	0.134135	0.0905582	0.34637	0.5007	0.599563	0.0978434
	12.248	0.137826	0.0961451	0.357707	0.485045	0.612464	0.110556
	12.274	0.140567	0.103256	0.369446	0.469649	0.623445	0.116232
	12.301	0.144627	0.110417	0.379123	0.457053	0.63317	0.117821
	12.327	0.149689	0.116969	0.389143	0.446529	0.64435	0.124404
	12.354	0.156385	0.12479	0.400538	0.435799	0.656324	0.133939
	12.381	0.16403	0.131647	0.420007	0.424343	0.669291	0.142792
	12.407	0.170305	0.14343	0.438273	0.413302	0.684308	0.150284
	12.434	0.176632	0.154096	0.452874	0.40226	0.700053	0.159364
	12.461	0.185173	0.168063	0.465243	0.391478	0.714276	0.173212
	12.487	0.193662	0.178882	0.482707	0.374164	0.726581	0.183882
	12.514	0.202784	0.192189	0.502519	0.367477	0.742723	0.201589
	12.54	0.214964	0.207019	0.526741	0.360531	0.754962	0.213621
	12.567	0.22862	0.22444	0.54661	0.353792	0.769979	0.231555
	12.594	0.244859	0.24054	0.566766	0.342388	0.790421	0.253802
	12.62	0.26305	0.259028	0.58194	0.333627	0.803189	0.279455
	12.647	0.282506	0.27457	0.597458	0.324763	0.813773	0.308513
	12.674	0.304123	0.294479	0.618873	0.315225	0.825748	0.330533
	12.7	0.325003	0.313982	0.637254	0.309989	0.836729	0.363905
	12.727	0.351577	0.333841	0.663536	0.30522	0.848836	0.38933
	12.753	0.391174	0.358931	0.692854	0.30071	0.863456	0.422701
	12.78	0.427185	0.386409	0.721312	0.293816	0.875628	0.458343
	12.807	0.454498	0.414038	0.748969	0.287025	0.888529	0.493076
	12.833	0.481493	0.442023	0.775366	0.278316	0.900304	0.527128
	12.86	0.517663	0.471482	0.799072	0.271526	0.90864	0.557321
	12.887	0.555573	0.496673	0.825355	0.264113	0.917835	0.589557
	12.913	0.596805	0.527452	0.85347	0.2581	0.926436	0.617253
	12.94	0.638616	0.561786	0.892178	0.252449	0.9353	0.648127
	12.966	0.667247	0.599777	0.913136	0.245088	0.946877	0.681725
	12.993	0.691764	0.627812	0.922927	0.240838	0.956007	0.722134
	13.02	0.726458	0.655391	0.936154	0.235136	0.964739	0.759364
	13.046	0.758673	0.683072	0.954421	0.22793	0.970164	0.790465
	13.073	0.790045	0.713342	0.969938	0.221969	0.977243	0.821112
	13.1	0.827059	0.744985	0.983223	0.217822	0.981344	0.849489
	13.126	0.858325	0.772767	0.995076	0.213208	0.989283	0.879682
	13.153	0.888801	0.80324	1	0.207817	0.996891	0.902157
	13.179	0.916482	0.828229	0.997652	0.202893	1	0.929171
	13.206	0.938416	0.847478	0.993701	0.200145	0.998214	0.963224
	13.233	0.955341	0.866982	0.9929	0.194547	0.996758	0.967083
	13.259	0.968101	0.88679	0.987116	0.189881	0.998677	0.978661
	13.286	0.978751	0.907156	0.984139	0.18646	0.999802	0.981612
	13.313	0.997996	0.929148	0.97721	0.183661	0.99656	0.993417
	13.339	1	0.946874	0.968049	0.180551	0.993517	1
	13.366	0.999156	0.960841	0.952302	0.178425	0.990871	0.994098
	13.393	0.993726	0.972116	0.933635	0.174071	0.986769	0.997276
	13.419	0.985079	0.97943	0.914968	0.168887	0.98227	0.989557
	13.446	0.972266	0.987506	0.895098	0.166917	0.978169	0.978434
	13.472	0.957608	0.995835	0.878149	0.163807	0.971223	0.970488
	13.499	0.93984	1	0.858165	0.162926	0.967518	0.958683
	13.526	0.920911	0.994565	0.828619	0.160852	0.960505	0.940976
	13.552	0.898713	0.983189	0.797584	0.159971	0.949391	0.925993
	13.579	0.872403	0.978871	0.774279	0.15629	0.937153	0.913961
	13.606	0.853316	0.979329	0.750515	0.153854	0.928751	0.886493
	13.632	0.827059	0.975367	0.72784	0.15064	0.914925	0.873553
	13.659	0.794632	0.966225	0.702588	0.149811	0.904406	0.849035
	13.685	0.765581	0.953019	0.676363	0.148463	0.890381	0.828377
	13.712	0.738005	0.93631	0.651913	0.146286	0.87285	0.807946
	13.739	0.707318	0.924831	0.630726	0.145767	0.848637	0.77185
	13.765	0.680006	0.918533	0.609425	0.142605	0.832892	0.742338
	13.792	0.653169	0.912692	0.585891	0.142709	0.818007	0.721907
	13.819	0.621955	0.896389	0.564361	0.141672	0.806364	0.696935
	13.845	0.593747	0.887907	0.542373	0.140895	0.789693	0.676504
	13.872	0.564589	0.873026	0.521415	0.141517	0.772162	0.660386
	13.898	0.540546	0.855808	0.500916	0.140013	0.75172	0.631101
	13.925	0.519034	0.835797	0.480302	0.141102	0.729426	0.602724
	13.952	0.496362	0.818071	0.460891	0.139443	0.713416	0.582747
	13.978	0.471581	0.801412	0.441995	0.138821	0.702765	0.563224
	14.005	0.450543	0.786378	0.424817	0.137525	0.689005	0.547106
	14.032	0.430613	0.770837	0.409471	0.138821	0.673062	0.525766
	14.058	0.408784	0.752349	0.39527	0.138407	0.658044	0.512372
	14.085	0.39265	0.726853	0.379581	0.136644	0.637272	0.494211
	14.111	0.377729	0.698664	0.361257	0.139288	0.615705	0.469467
	14.138	0.360593	0.685764	0.348374	0.137422	0.597645	0.455846
	14.165	0.347358	0.67591	0.336979	0.137214	0.579849	0.436095
	14.191	0.333492	0.660521	0.325584	0.135244	0.562252	0.415437
	14.218	0.318992	0.641932	0.315563	0.135504	0.546309	0.399092
	14.245	0.306707	0.623495	0.303023	0.135866	0.528248	0.390692
	14.271	0.29574	0.6013	0.290541	0.135452	0.508005	0.376617
	14.298	0.284562	0.584387	0.283784	0.134467	0.486769	0.363451
	14.324	0.275124	0.57362	0.273935	0.134467	0.470892	0.344835
	14.351	0.266213	0.564122	0.265575	0.134622	0.456735	0.339841
	14.378	0.256723	0.548885	0.257043	0.132704	0.444231	0.32395
	14.404	0.249446	0.535731	0.248798	0.134726	0.430802	0.320091
	14.431	0.243699	0.520138	0.242155	0.133897	0.416446	0.313507
	14.458	0.234683	0.502159	0.236028	0.132704	0.401098	0.302611
	14.484	0.227723	0.482858	0.228527	0.130579	0.387801	0.291941
	14.511	0.221291	0.467571	0.220167	0.129231	0.374835	0.281725
	14.537	0.213065	0.448779	0.212781	0.129335	0.366896	0.274915
	14.564	0.208584	0.435014	0.206539	0.123114	0.359487	0.268558
	14.591	0.203048	0.422876	0.201958	0.122907	0.345793	0.266061
	14.617	0.196246	0.409112	0.196748	0.120367	0.335803	0.252213
	14.644	0.190235	0.390675	0.188559	0.116998	0.322969	0.251078
	14.671	0.185332	0.367921	0.179398	0.114976	0.313112	0.239501
	14.697	0.180059	0.359338	0.17224	0.11228	0.301072	0.227242
	14.724	0.175208	0.349129	0.168003	0.110311	0.291281	0.219523
	14.75	0.168618	0.338717	0.164166	0.106526	0.281357	0.21294
	14.777	0.163345	0.324547	0.159872	0.104505	0.274147	0.203859
	14.804	0.157598	0.313475	0.151683	0.101965	0.263429	0.200681
	14.83	0.151798	0.298644	0.146988	0.0994246	0.25344	0.193417
	14.857	0.14874	0.287064	0.143037	0.0965217	0.241201	0.183655
	14.884	0.143942	0.278988	0.138055	0.0952257	0.232734	0.176844
	14.91	0.136718	0.271421	0.131929	0.0914416	0.226581	0.164813
	14.937	0.129917	0.26238	0.126661	0.088124	0.219966	0.158229
	14.963	0.12649	0.254406	0.121679	0.0847545	0.212556	0.1521
	14.99	0.121955	0.245772	0.116984	0.0833031	0.205742	0.150284
	15.017	0.117421	0.234039	0.112803	0.0830439	0.197208	0.138252
	15.043	0.111568	0.224034	0.108681	0.0772899	0.189402	0.131215
	15.07	0.105926	0.214231	0.101409	0.0731948	0.183977	0.123723
	15.097	0.101076	0.20641	0.0971141	0.0709657	0.183183	0.114869
	15.123	0.0965412	0.197725	0.0933349	0.068322	0.175972	0.110329
	15.15	0.091954	0.190055	0.0882959	0.068011	0.169225	0.105789
	15.176	0.0880523	0.184824	0.0844022	0.0664559	0.165057	0.103292
	15.203	0.0839397	0.175936	0.0788479	0.064175	0.158838	0.0996595
	15.23	0.0807234	0.162934	0.0739808	0.0604945	0.153612	0.0962543
	15.256	0.0776653	0.157245	0.0712322	0.0580063	0.149047	0.0908059
	15.283	0.0756617	0.152369	0.069858	0.0561402	0.142961	0.0826334
	15.31	0.0727091	0.14724	0.0657352	0.0532373	0.13833	0.0778661
	15.336	0.0682801	0.141196	0.0622423	0.0512156	0.133435	0.0719637
	15.363	0.0654856	0.135253	0.0591503	0.0516821	0.127481	0.062202
	15.389	0.0620057	0.128346	0.0551993	0.0485719	0.122784	0.0538025
	15.416	0.0598967	0.123114	0.0529088	0.0465502	0.119278	0.0540295
	15.443	0.0569967	0.118086	0.0499885	0.0448914	0.113588	0.0517594
	15.469	0.0545713	0.115953	0.0482135	0.0422477	0.11081	0.0440409
	15.496	0.0518823	0.115445	0.0446633	0.0413664	0.106443	0.0376845
	15.523	0.0490878	0.110163	0.0418003	0.0406407	0.101813	0.0349603
	15.549	0.0462934	0.106303	0.0393953	0.0406926	0.0988357	0.0333712
	15.576	0.0449752	0.102545	0.0373339	0.041522	0.0949325	0.0261067
	15.602	0.0439207	0.0979227	0.0344709	0.0386191	0.093411	0.0251986
	15.629	0.0420226	0.0943674	0.0329249	0.0355088	0.0892432	0.0213394
	15.656	0.0401244	0.0901011	0.0318369	0.0345239	0.0876555	0.0206583
	15.682	0.0395445	0.0874092	0.0270843	0.0328651	0.0863985	0.0133939
	15.709	0.037699	0.084565	0.0247939	0.0327095	0.0826277	0.00431328
	15.736	0.0361173	0.0809081	0.023076	0.0305842	0.0824292	0.00476731
	15.762	0.0351155	0.0780131	0.0231333	0.0300658	0.0792538	-0.0018161
	15.789	0.0349573	0.0731881	0.0206138	0.0287699	0.0779307	0.00068104
	15.815	0.0336391	0.0709533	0.0206138	0.0258151	0.0738952	-0.0097616
	15.842	0.0324792	0.0701915	0.018667	0.0253486	0.0717121	-0.0163451
	15.869	0.032321	0.0682615	0.0171209	0.0248821	0.0715136	-0.0133939
	15.895	0.029632	0.0670933	0.0156894	0.0228604	0.067412	-0.0081725
	15.922	0.0291047	0.0643506	0.0148305	0.0247266	0.0681397	-0.015664
	15.949	0.0293156	0.0614048	0.0118529	0.0244674	0.0645012	-0.0247446
	15.975	0.0289993	0.0595764	0.0119675	0.0252968	0.0633104	-0.0220204
	16.002	0.026943	0.0573924	0.0102497	0.0247784	0.0607965	-0.0272418
	16.028	0.0271011	0.0562243	0.00927623	0.0246747	0.059738	-0.0229285
	16.055	0.0279975	0.0555132	0.00990609	0.023638	0.0575549	-0.0224745
	16.082	0.0266266	0.0534816	0.00893266	0.0258151	0.057158	-0.0224745
	16.108	0.0270484	0.0527706	0.00801649	0.0260743	0.058018	-0.0283768
	16.135	0.0253084	0.0511961	0.00847458	0.026489	0.0549749	-0.0265607
	16.162	0.0264157	0.0485042	0.00681402	0.023949	0.054181	-0.0331442
	16.188	0.0260466	0.046879	0.00589785	0.0242082	0.0529902	-0.0320091
	16.215	0.0267321	0.0448982	0.00606963	0.0224457	0.053321	-0.0324631
	16.241	0.0256775	0.0443395	0.00532524	0.0233269	0.0525271	-0.0340522
	16.268	0.0244121	0.0434253	0.00446633	0.0228604	0.0509394	-0.0358683
	16.295	0.0253084	0.0428666	0.00360742	0.0228604	0.0506086	-0.0372304
	16.321	0.0250975	0.0424095	0.00355016	0.0235343	0.0494178	-0.0331442
	16.348	0.0241485	0.040835	0.00240495	0.0227567	0.0457132	-0.0372304
	16.375	0.0245176	0.0409873	0.00166056	0.0247784	0.0465732	-0.0395006
	16.401	0.0236739	0.0400731	0.00131699	0.0227049	0.0466393	-0.0379115
	16.428	0.0235158	0.040835	0.00137426	0.0232751	0.0465732	-0.0399546
	16.454	0.0237794	0.0392605	0.00034356	0.0210979	0.0448531	-0.045403
	16.481	0.0226194	0.038651	0.00017178	0.0233269	0.0436623	-0.0401816
	16.508	0.0232521	0.0375844	-0.000229	0.0231714	0.0446547	-0.045403
	16.534	0.0226721	0.0369242	0.00022904	0.0234306	0.0450516	-0.0483541
	16.561	0.0223031	0.036721	-5.726e-05	0.0224975	0.0438608	-0.0476731
	16.588	0.0221976	0.0375844	-5.726e-05	0.0238453	0.0428023	-0.0517594
	16.614	0.0226194	0.0370258	-0.0016033	0.0217718	0.0428685	-0.0451759
	16.641	0.0223558	0.0359084	-0.0018896	0.0226012	0.0448531	-0.0492622
	16.667	0.0216176	0.0362639	-0.0016606	0.0243119	0.0443239	-0.0513053
	16.694	0.0208795	0.0350957	-0.0020614	0.0224457	0.0429346	-0.0506243
	16.721	0.020774	0.0355021	-0.0033784	0.0240527	0.0437285	-0.0538025
	16.747	0.0216704	0.0337752	-0.0041228	0.02426	0.0422069	-0.0510783
	16.774	0.0204049	0.0331657	-0.0045236	0.0248821	0.0420746	-0.0535755
	16.801	0.0204577	0.0343847	-0.0051535	0.0259707	0.0420085	-0.0565267
	16.827	0.0204049	0.0337244	-0.0050962	0.025867	0.04267	-0.0497162
	16.854	0.0214595	0.0330642	-0.0047526	0.0276813	0.0421408	-0.0479001
	16.88	0.0210377	0.0331149	-0.0065277	0.0269556	0.04267	-0.0483541
	16.907	0.0220922	0.0320991	-0.0047526	0.0281478	0.0399577	-0.0485812
	16.934	0.0214595	0.0325563	-0.0036074	0.0273184	0.0403546	-0.0490352
	16.96	0.0223558	0.0322007	-0.0026913	0.0282515	0.0414131	-0.0499432
	16.987	0.0215649	0.030677	-0.0019469	0.0287699	0.0390976	-0.04563
	17.014	0.0221449	0.0306262	-0.0038365	0.0291846	0.0394946	-0.0472191
	17.04	0.0218813	0.0308802	-0.0048672	0.0285107	0.0391638	-0.0508513
	17.067	0.0224085	0.0308802	-0.0040082	0.0316728	0.0401561	-0.0479001
	17.093	0.0227776	0.0312357	-0.00418	0.0295993	0.0394946	-0.0490352
	17.12	0.0220922	0.0308802	-0.0046954	0.0306879	0.0390976	-0.0542565
	17.147	0.022514	0.0315404	-0.0040655	0.0306879	0.0356576	-0.0522134
	17.173	0.0224612	0.0324039	-0.0048099	0.0322948	0.0372453	-0.0497162
	17.2	0.0238321	0.0331149	-0.0054398	0.0327614	0.0367161	-0.0438138
	17.227	0.0231994	0.0323531	-0.00418	0.0336945	0.0361868	-0.0472191
	17.253	0.0226721	0.0324039	-0.0036074	0.0356643	0.037113	-0.0488082
	17.28	0.0220922	0.0315912	-0.00418	0.0351978	0.0388992	-0.0544835
	17.306	0.022514	0.0317944	-0.0044663	0.0358716	0.0408838	-0.0574347
	17.333	0.0226194	0.0312865	-0.0044091	0.0374786	0.0392961	-0.0549376
	17.36	0.0235685	0.031642	-0.0033784	0.0384635	0.0380392	-0.0506243
	17.386	0.0228303	0.0314897	-0.0056115	0.0379452	0.0398915	-0.0479001
	17.413	0.0221976	0.0319468	-0.0053252	0.0384635	0.0401561	-0.0506243
	17.44	0.0229885	0.0314897	-0.0046381	0.0374268	0.039693	-0.0483541
	17.466	0.0239903	0.0311341	-0.0046381	0.039915	0.04009	-0.0567537
	17.493	0.0237794	0.0313373	-0.0050389	0.0404852	0.0389653	-0.0528944
	17.519	0.0229358	0.0315912	-0.0046381	0.0412628	0.0392961	-0.0553916
	17.546	0.0238321	0.0313881	-0.0061842	0.0431808	0.0398254	-0.0562997
	17.573	0.0244121	0.0314389	-0.0059551	0.0419885	0.039693	-0.0572077
	17.599	0.0239903	0.0314389	-0.0061269	0.0431808	0.0398254	-0.0547106
	17.626	0.0240957	0.0301691	-0.006585	0.04598	0.0394946	-0.0533485
	17.653	0.0251503	0.0301183	-0.0069858	0.0469131	0.0404207	-0.0501703
	17.679	0.0253612	0.0308802	-0.0062987	0.047587	0.0416115	-0.0481271
	17.706	0.0244121	0.0322515	-0.0061269	0.047587	0.0393623	-0.046538
	17.732	0.0238321	0.0307278	-0.0038365	0.048209	0.038833	-0.0485812
	17.759	0.0261521	0.0296104	-0.0048099	0.0514229	0.0378407	-0.0479001
	17.786	0.0262048	0.0309818	-0.0053252	0.0532373	0.0394946	-0.046765
	17.812	0.0257302	0.0284423	-0.00418	0.0528226	0.0392961	-0.046311
	17.839	0.0256248	0.028036	-0.0051535	0.0510601	0.0393623	-0.046765
	17.866	0.0258357	0.0285946	-0.0047526	0.0516821	0.0398915	-0.0442679
	17.892	0.0260466	0.0284423	-0.0040082	0.0514229	0.0388992	-0.0419977
	17.919	0.0267321	0.028036	-0.0044663	0.0520968	0.04095	-0.0440409
	17.945	0.0260466	0.0279344	-0.0042373	0.0514748	0.0386346	-0.0417707
	17.972	0.0266793	0.028747	-0.0044091	0.0537556	0.0404207	-0.0442679
	17.999	0.0271011	0.0282391	-0.0045236	0.0538593	0.0393623	-0.0429058
	18.025	0.0265211	0.0285439	-0.0042373	0.054274	0.0395607	-0.046765
	18.052	0.0263102	0.0280868	-0.0048672	0.0554144	0.0390315	-0.0469921
	18.079	0.0268375	0.0284931	-0.0042945	0.0541703	0.0383038	-0.0431328
	18.105	0.0275757	0.0290518	-0.0037219	0.0547924	0.0377745	-0.0347333
	18.132	0.0267848	0.0279852	-0.0042373	0.0527189	0.0392961	-0.046765
	18.158	0.0260993	0.0275281	-0.0043518	0.0557773	0.0398254	-0.046538
	18.185	0.0254666	0.0265123	-0.0045236	0.0555181	0.0400238	-0.0401816
	18.212	0.0257302	0.0269694	-0.0041228	0.0568659	0.0400238	-0.0479001
	18.238	0.0261521	0.026817	-0.0042373	0.0527707	0.0397592	-0.0488082
	18.265	0.0258884	0.0263091	-0.0045236	0.0543777	0.0403546	-0.0476731
	18.292	0.0260993	0.0266646	-0.003951	0.0529262	0.0402223	-0.045403
	18.318	0.0267848	0.0265123	-0.0037219	0.0523042	0.039693	-0.0506243
	18.345	0.0251503	0.0255473	-0.0048099	0.0537556	0.0402223	-0.0531215
	18.371	0.025203	0.0262075	-0.0062414	0.0524079	0.0403546	-0.0483541
	18.398	0.0252557	0.0261059	-0.0050962	0.0552071	0.0398915	-0.045857
	18.425	0.0242539	0.0254457	-0.0059551	0.0553108	0.0394946	-0.0503973
	18.451	0.0254139	0.0254457	-0.0056115	0.0570214	0.0403546	-0.0510783
	18.478	0.0250975	0.0256488	-0.0064705	0.0575398	0.0414792	-0.0479001
	18.505	0.0262048	0.0246838	-0.0067568	0.056192	0.0412146	-0.04563
	18.531	0.0264684	0.0247346	-0.0056688	0.0563994	0.0407515	-0.0494892
	18.558	0.0256775	0.0252933	-0.0047526	0.0568659	0.0398915	-0.0472191
	18.584	0.0257302	0.024633	-0.0037792	0.0565549	0.0401561	-0.045403
	18.611	0.0259412	0.023922	-0.0042373	0.0564512	0.0415454	-0.0469921
	18.638	0.0253612	0.0228046	-0.0049244	0.0566586	0.04181	-0.0479001
	18.664	0.0258884	0.0232617	-0.0054398	0.0552071	0.0394284	-0.0485812
	18.691	0.0247812	0.0220935	-0.0051535	0.0565549	0.0406854	-0.0476731
	18.718	0.0254139	0.0224491	-0.0060124	0.0581618	0.0404207	-0.0526674
	18.744	0.0238321	0.0213317	-0.0056115	0.0559847	0.0417438	-0.0472191
	18.771	0.0242012	0.0213317	-0.0049244	0.0554144	0.0399577	-0.0533485
	18.797	0.025203	0.0208746	-0.0062414	0.0562957	0.0398915	-0.0506243
	18.824	0.0239903	0.0229062	-0.0045809	0.0572288	0.0415454	-0.0522134
	18.851	0.0240957	0.0226014	-0.0048099	0.0570214	0.0405531	-0.0481271
	18.877	0.0237794	0.0238204	-0.0057261	0.0561402	0.0401561	-0.0528944
	18.904	0.0230412	0.0236172	-0.0047526	0.0571251	0.0405531	-0.0494892
	18.931	0.0232521	0.0227538	-0.0049817	0.0573324	0.0404869	-0.0538025
	18.957	0.0221976	0.0232109	-0.0051535	0.0582137	0.0425377	-0.0567537
	18.984	0.0234103	0.0223983	-0.0048099	0.0577471	0.0441254	-0.0542565
	19.01	0.0222503	0.0221443	-0.005268	0.0572288	0.0435962	-0.0538025
	19.037	0.0226194	0.0228046	-0.005497	0.0579026	0.0432654	-0.061521
	19.064	0.0222503	0.0223983	-0.0056688	0.0567622	0.0441916	-0.0526674
	19.09	0.0216704	0.0215349	-0.0060124	0.0563994	0.0437285	-0.0528944
	19.117	0.0218813	0.0213825	-0.0057261	0.0576953	0.0443901	-0.0590238
	19.144	0.0211958	0.0222967	-0.00418	0.0568659	0.0445885	-0.061521
	19.17	0.0210377	0.0219412	-0.0038365	0.0566586	0.0455147	-0.0578888
	19.197	0.0205104	0.0231094	-0.00418	0.057799	0.0431331	-0.0583428
	19.223	0.0197722	0.0208746	-0.0057833	0.0570732	0.0444562	-0.0637911
	19.25	0.0194031	0.0226522	-0.0065277	0.0582137	0.04353	-0.0587968
	19.277	0.0214067	0.0215349	-0.0050389	0.0561402	0.0447208	-0.0560726
	19.303	0.0200359	0.0214841	-0.0036074	0.0566586	0.043927	-0.0533485
	19.33	0.0183486	0.0220428	-0.0020041	0.0557255	0.0441916	-0.0544835
	19.357	0.020194	0.0224491	-0.0018896	0.0532373	0.0441254	-0.0538025
	19.383	0.021354	0.0220428	0	0.0524079	0.0443239	-0.0558456
	19.41	0.0211958	0.0214841	-0.0010307	0.0508009	0.0437946	-0.0540295
	19.436	0.0208795	0.0202143	-0.0004581	0.0509564	0.0445224	-0.0528944
	19.463	0.0209849	0.0199096	-0.0003436	0.0500233	0.0451839	-0.0572077
	19.49	0.0196141	0.0204683	0.00062987	0.0469131	0.0461762	-0.0519864
	19.516	0.0203522	0.0201127	0.00177508	0.0453061	0.0474332	-0.0542565
	19.543	0.0210904	0.0213825	0.00154604	0.0416256	0.0452501	-0.0581158
	19.57	0.0211958	0.0197064	0.00257673	0.0371158	0.0457793	-0.0567537
	19.596	0.0223558	0.0201127	0.00280577	0.0339018	0.0471024	-0.0535755
	19.623	0.0220394	0.0205699	0.0037792	0.0307916	0.0460439	-0.0551646
	19.649	0.0229358	0.0218904	0.00480989	0.0276295	0.0470363	-0.0576617
	19.676	0.0220922	0.0224491	0.00492442	0.0254523	0.0478301	-0.0535755
	19.703	0.0227776	0.0222459	0.00412277	0.0219273	0.0471024	-0.0562997
	19.729	0.0235158	0.0224999	0.00526798	0.0190244	0.047367	-0.0560726
	19.756	0.0239376	0.0229062	0.00578333	0.0149811	0.0473009	-0.0551646
	19.783	0.023463	0.0216872	0.00595511	0.0122855	0.0476316	-0.0556186
	19.809	0.0243066	0.0223475	0.00721484	0.0116116	0.0481609	-0.0553916
	19.836	0.024623	0.0221443	0.00715758	0.00762013	0.0478963	-0.0558456
	19.862	0.0237794	0.0215349	0.00755841	0.00445804	0.0489547	-0.0542565
	19.889	0.0249394	0.0234649	0.0085891	0.00088124	0.0514025	-0.0506243
	19.916	0.0247812	0.0239728	0.00732936	-5.184e-05	0.0501455	-0.0590238
	19.942	0.0250448	0.0234141	0.00807375	-0.0006221	0.0498809	-0.0567537
	19.969	0.025203	0.0230586	0.00813101	0.00243637	0.0481609	-0.061748
	19.996	0.0249921	0.0231094	0.00652771	0.00295475	0.0496163	-0.0556186
	20.022	0.024623	0.0232617	0.00664224	0.00575398	0.050344	-0.0581158
	20.049	0.0251503	0.0220428	0.00675676	0.00912343	0.0500794	-0.0585698
	20.075	0.0250448	0.0226014	0.0069858	0.0143072	0.0496163	-0.0574347
	20.102	0.0248339	0.0226014	0.00572607	0.018195	0.0494178	-0.0526674
	20.129	0.0264157	0.0224999	0.00692854	0.0235343	0.0510717	-0.0538025
	20.155	0.0266266	0.0224491	0.00555428	0.0281478	0.0500132	-0.0510783
	20.182	0.0274175	0.0233633	0.00652771	0.0353014	0.0506748	-0.0474461
	20.209	0.029632	0.0231601	0.00795923	0.0401223	0.0506086	-0.0499432
	20.235	0.0282611	0.0219412	0.00715758	0.0448396	0.0498148	-0.0522134
	20.262	0.0288938	0.0216365	0.00710032	0.0489866	0.0474993	-0.0510783
	20.288	0.0294211	0.0210778	0.00755841	0.0540667	0.0488224	-0.045857
	20.315	0.029052	0.0206714	0.00790197	0.0583173	0.0483594	-0.0413167
	20.342	0.0285775	0.0218396	0.00704306	0.06065	0.0482932	-0.0451759
	20.368	0.0281557	0.021027	0.00761567	0.0653154	0.048624	-0.0438138
	20.395	0.0289465	0.0211793	0.00652771	0.0674408	0.0481609	-0.0474461
	20.422	0.0293683	0.0209762	0.0069858	0.0680628	0.045647	-0.0506243
	20.448	0.0295793	0.0218904	0.00681402	0.0693588	0.0453824	-0.0503973
	20.475	0.0302647	0.021738	0.00704306	0.0709139	0.0457793	-0.046765
	20.501	0.0299483	0.0224999	0.00710032	0.0717951	0.0453162	-0.0499432
	20.528	0.0301592	0.022957	0.00578333	0.0723135	0.0445224	-0.0528944
	20.555	0.0302647	0.0225507	0.0050962	0.0712768	0.0454485	-0.0567537
	20.581	0.0319519	0.0226522	0.00526798	0.0714841	0.0455147	-0.061521
	20.608	0.0303701	0.0232617	0.00555428	0.074076	0.0443901	-0.06084
	20.635	0.0314774	0.022703	0.00480989	0.0693588	0.0443901	-0.0626561
	20.661	0.0307919	0.0221443	0.00297755	0.0640195	0.0455808	-0.0594779
	20.688	0.0312665	0.0230078	0.0032066	0.0568659	0.0447208	-0.0635641
	20.714	0.0306338	0.0227538	0.00332112	0.0505935	0.0446547	-0.061521
	20.741	0.0310556	0.0238712	0.00429455	0.0464984	0.0450516	-0.0676504
	20.768	0.032321	0.0230586	0.00286303	0.0395003	0.0462424	-0.0660613
	20.794	0.0310028	0.0234141	0.00171782	0.0316728	0.0434639	-0.0678774
	20.821	0.0307919	0.0232109	0.00022904	0.0234306	0.0443901	-0.0687855
	20.848	0.0318465	0.0235665	0	0.0130631	0.0451839	-0.0699205
	20.874	0.0312137	0.0233125	-0.0002863	0.00456171	0.0449193	-0.0660613
	20.901	0.0317937	0.0251409	0.00057261	-0.0005184	0.0445224	-0.0708286
	20.927	0.0319519	0.0238712	-0.0005153	-0.0071018	0.0437285	-0.0662883
	20.954	0.0315301	0.0232109	-0.0016033	-0.0147737	0.0445885	-0.0662883
	20.981	0.0327428	0.0233125	-0.0008589	-0.0230678	0.0428685	-0.0692395
	21.007	0.0332173	0.023668	-0.0013743	-0.0300658	0.0446547	-0.0633371
	21.034	0.0321628	0.0242267	-0.0012597	-0.0357161	0.0440593	-0.0678774
	21.061	0.0325319	0.0241252	-0.0014315	-0.0404852	0.0449855	-0.0651532
	21.087	0.032901	0.0217888	-0.0017178	-0.0444249	0.0436623	-0.0665153
	21.114	0.0318992	0.0216365	-0.0014888	-0.0438028	0.0441254	-0.0660613
	21.14	0.031741	0.0228554	-0.0025195	-0.0483645	0.0433316	-0.0669694
	21.167	0.0318465	0.0215857	-0.0028058	-0.0478461	0.0437946	-0.0724177
	21.194	0.0305283	0.0218904	-0.0040655	-0.0521487	0.0419423	-0.0701476
	21.22	0.0304756	0.0223983	-0.0044091	-0.0530299	0.0418762	-0.0710556
	21.247	0.0299483	0.0232617	-0.0046381	-0.0566067	0.0419423	-0.0665153
	21.274	0.0300538	0.0235157	-0.0061269	-0.0579026	0.0404869	-0.0690125
	21.3	0.0296847	0.023668	-0.0077874	-0.0567622	0.04095	-0.0690125
	21.327	0.0293156	0.0239728	-0.0091044	-0.0564512	0.0401561	-0.0703746
	21.353	0.0288411	0.0234141	-0.0073294	-0.0560883	0.04009	-0.0733258
	21.38	0.0284193	0.0239728	-0.0072721	-0.0569696	0.0412808	-0.0706016
	21.407	0.0276811	0.0238712	-0.0088754	-0.0560883	0.0402223	-0.0712826
	21.433	0.0264684	0.0231601	-0.0109368	-0.0538593	0.0398254	-0.0690125
	21.46	0.025783	0.0237188	-0.0111086	-0.0500233	0.0403546	-0.0817253
	21.487	0.0259939	0.0227538	-0.0121393	-0.0449951	0.0395607	-0.0760499
	21.513	0.0256775	0.0239728	-0.0115667	-0.0449432	0.0391638	-0.076504
	21.54	0.0247285	0.0232109	-0.0138571	-0.042144	0.039693	-0.0812713
	21.566	0.0235158	0.0230078	-0.013628	-0.0392929	0.0377745	-0.0862656
	21.593	0.0227776	0.0231601	-0.0143152	-0.0320875	0.0383699	-0.0864926
	21.62	0.0231467	0.0228046	-0.0147732	-0.0257633	0.0371792	-0.0839955
	21.646	0.0226721	0.0224999	-0.0159757	-0.0190763	0.036253	-0.0851305
	21.673	0.0213013	0.0226522	-0.01735	-0.0118708	0.0367822	-0.0853575
	21.7	0.0215122	0.0220935	-0.0175218	-0.0043025	0.0387669	-0.0894438
	21.726	0.0215649	0.0223983	-0.0176935	0.00679073	0.0372453	-0.0883087
	21.753	0.0210377	0.021738	-0.0184379	0.0147737	0.0364514	-0.0887628
	21.779	0.0212486	0.0214333	-0.018896	0.0249857	0.0357899	-0.0892168
	21.806	0.0204577	0.020773	-0.0190105	0.0345757	0.0342022	-0.0871737
	21.833	0.0214595	0.0213825	-0.0184379	0.0436473	0.0358561	-0.0874007
	21.859	0.0210904	0.0203159	-0.0176363	0.0549479	0.036253	-0.0885358
	21.886	0.0209322	0.0201635	-0.0182661	0.0664559	0.0358561	-0.0862656
	21.913	0.0211431	0.0187922	-0.018896	0.0765642	0.0344668	-0.0885358
	21.939	0.0218813	0.018843	-0.0184952	0.0878648	0.0350622	-0.0908059
	21.966	0.0221449	0.0184875	-0.0188388	0.0998911	0.0342022	-0.092849
	21.992	0.0216176	0.019097	-0.019984	0.113058	0.0355253	-0.0898978
	22.019	0.0217231	0.0177256	-0.0198122	0.123788	0.0340699	-0.0896708
	22.046	0.0221449	0.0177764	-0.0192396	0.134104	0.0330775	-0.0942111
	22.072	0.0215122	0.0178272	-0.0200412	0.143072	0.0334083	-0.0887628
	22.099	0.0224612	0.0184875	-0.0202703	0.146234	0.0328791	-0.092622
	22.126	0.0221976	0.0198588	-0.019984	0.153802	0.0345329	-0.0889898
	22.152	0.0216704	0.0183351	-0.0219881	0.160749	0.0329452	-0.0939841
	22.179	0.0225667	0.0166591	-0.0207856	0.167332	0.0329452	-0.0937571
	22.205	0.023094	0.0173701	-0.0201557	0.171375	0.0344006	-0.0935301
	22.232	0.0221976	0.015948	-0.0209001	0.172256	0.0340699	-0.0969353
	22.259	0.0221976	0.0164559	-0.0210719	0.172308	0.0350622	-0.0953462
	22.285	0.021934	0.0162527	-0.0211864	0.173915	0.0349299	-0.0951192
	22.312	0.0216176	0.0157956	-0.0214155	0.173812	0.0344668	-0.0939841
	22.339	0.0221449	0.0156433	-0.0211864	0.169613	0.0344006	-0.0980704
	22.365	0.0214067	0.0152877	-0.0210147	0.167487	0.0355253	-0.10034
	22.392	0.021354	0.0150338	-0.022618	0.164844	0.0342683	-0.102838
	22.418	0.020774	0.0146275	-0.021301	0.160386	0.0337391	-0.101476
	22.445	0.019825	0.0148814	-0.0237059	0.157016	0.034996	-0.101249
	22.472	0.0188759	0.0132561	-0.0251374	0.152299	0.0346653	-0.103292
	22.498	0.0188759	0.0132561	-0.024393	0.145508	0.0349299	-0.103973
	22.525	0.0187177	0.0126975	-0.0244503	0.143227	0.034996	-0.0953462
	22.552	0.0187177	0.0129514	-0.0248511	0.140428	0.0355253	-0.0948922
	22.578	0.0176632	0.011123	-0.0245648	0.136281	0.0350622	-0.0978434
	22.605	0.0163978	0.0104627	-0.0245648	0.13089	0.0343345	-0.101022
	22.631	0.0172414	0.0104627	-0.023935	0.128868	0.0348637	-0.0942111
	22.658	0.0179795	0.0107166	-0.023076	0.124151	0.0345329	-0.101022
	22.685	0.0171359	0.010869	-0.0241067	0.120885	0.0350622	-0.0987514
	22.711	0.0158705	0.00868505	-0.0229615	0.118293	0.0346653	-0.0980704
	22.738	0.0149742	0.00736452	-0.0236486	0.118293	0.0340699	-0.0967083
	22.765	0.0149742	0.00792321	-0.0238204	0.116842	0.0349299	-0.0976163
	22.791	0.0158705	0.00731373	-0.0238204	0.114354	0.0338052	-0.0960272
	22.818	0.0145524	0.0069582	-0.0233051	0.111658	0.0336729	-0.0994325
	22.844	0.0151323	0.00670425	-0.0242785	0.111814	0.0349299	-0.102611
	22.871	0.0148687	0.00604398	-0.0240495	0.110933	0.0336729	-0.092168
	22.898	0.0149742	0.00680583	-0.0245648	0.108704	0.0322837	-0.0976163
	22.924	0.0138142	0.00716136	-0.0238777	0.107148	0.0330775	-0.0989784
	22.951	0.0126542	0.00650109	-0.022847	0.10352	0.0326145	-0.0964813
	22.978	0.0124433	0.00634872	-0.0238204	0.101291	0.0336729	-0.0958002
	23.004	0.011547	0.00589161	-0.0244503	0.101135	0.0335406	-0.0969353
	23.031	0.0121797	0.00624714	-0.0237059	0.0990099	0.0326806	-0.0967083
	23.057	0.0133924	0.00538372	-0.0233051	0.0969882	0.0338052	-0.0985244
	23.084	0.0122324	0.00512977	-0.023935	0.0936188	0.0329452	-0.0978434
	23.111	0.0112306	0.00518056	-0.0225607	0.0901457	0.0335406	-0.0973893
	23.137	0.0114415	0.00538372	-0.0229615	0.085584	0.0347314	-0.092849
	23.164	0.0113361	0.0054853	-0.0225607	0.0780157	0.0326806	-0.0980704
	23.191	0.0120742	0.00477424	-0.0219308	0.0715878	0.0310267	-0.1042
	23.217	0.0110197	0.00452029	-0.0205566	0.065782	0.0327468	-0.10647
	23.244	0.00912159	0.00487582	-0.0210147	0.0586284	0.0336729	-0.103292
	23.27	0.00943794	0.00467266	-0.0234769	0.0496605	0.0325483	-0.102157
	23.297	0.00811979	0.00375844	-0.0237632	0.0444767	0.0334745	-0.0978434
	23.324	0.00848887	0.00233633	-0.022847	0.0378933	0.0343345	-0.100568
	23.35	0.00780344	0.00294581	-0.0235914	0.0327614	0.0338714	-0.0989784
	23.377	0.00891068	0.00294581	-0.0236486	0.0270074	0.0344668	-0.103065
	23.404	0.00891068	0.00162527	-0.0223889	0.0244674	0.0326806	-0.0962543
	23.43	0.00769799	0.00182843	-0.0231906	0.0210979	0.0329452	-0.0973893
	23.457	0.00912159	0.0024887	-0.0225607	0.0144109	0.0327468	-0.0933031
	23.483	0.00759253	0.00314897	-0.0220454	0.0114043	0.0330775	-0.0960272
	23.51	0.00817252	0.00142211	-0.0214155	0.00927894	0.0336068	-0.0937571
	23.537	0.00780344	5.079e-05	-0.0203848	0.00622052	0.0321514	-0.0960272
	23.563	0.00722345	5.079e-05	-0.0203848	0.00336945	0.0326806	-0.0948922
	23.59	0.00653802	-0.0004063	-0.0198122	0.00155513	0.0320852	-0.0903519
	23.617	0.00490351	-0.0008126	-0.0201557	0.00134778	0.0326806	-0.0933031
	23.643	0.00611621	-0.0010158	-0.0206711	0.00093308	0.0320191	-0.0935301
	23.67	0.0059053	-0.0004571	-0.0226752	0.00020735	0.0332098	-0.0994325
	23.696	0.00622166	-0.0011682	-0.0212437	-0.0015033	0.0316221	-0.091714
	23.723	0.00485079	-0.000965	-0.0212437	-0.0013996	0.0320852	-0.0942111
	23.75	0.0028472	-0.0006603	-0.0207856	-0.0033176	0.0316221	-0.0946652
	23.776	0.00395444	-0.0007111	-0.0214155	-0.00254	0.0303652	-0.0944381
	23.803	0.0042708	-0.0016761	-0.0206138	-0.0020217	0.0309606	-0.0912599
	23.83	0.0044817	-0.0006603	-0.0207856	-0.003525	0.0326145	-0.0874007
	23.856	0.0040599	-0.0003047	-0.0214727	-0.0024364	0.0306959	-0.0942111
	23.883	0.00221449	-0.0016761	-0.0203275	-0.0027474	0.031556	-0.0946652
	23.909	0.00205631	-0.0032505	-0.02153	-0.0022809	0.033276	-0.0992054
	23.936	0.0016345	-0.0018792	-0.0210147	-0.00254	0.0336068	-0.0896708
	23.963	0.00200359	-5.079e-05	-0.0222171	-0.0039915	0.0320191	-0.0937571
	23.989	0.00084361	-0.0013713	-0.0229043	-0.0029029	0.0316221	-0.0951192
