# Supplementary material for: Human mitochondrial carriers of the SLC25 family function as monomers exchanging substrates with a ping-pong kinetic mechanism
Source: EMBO J. 2024 Jun 27;43(16):3450–65. doi: 10.1038/s44318-024-00150-0 (PMC11329753; doi:10.1038/s44318-024-00150-0)
Supplement: Supplementary file 4 — Source data Fig. 3 [file 44318_2024_150_MOESM4_ESM.zip]

Archive with 39 entries (26 files):
- Figure_3/
- Figure_3/.DS_Store
- __MACOSX/Figure_3/._.DS_Store
- Figure_3/Figure_3H/
- Figure_3/Figure_3F/
- Figure_3/Figure_3A/
- Figure_3/Figure_3G/
- Figure_3/Figure_3I/
- Figure_3/Figure_3L/
- Figure_3/Figure_3K/
- Figure_3/Figure_3B/
- Figure_3/Figure_3E/
- Figure_3/Figure_3D/
- Figure_3/Figure_3C/
- Figure_3/Figure_3J/
- Figure_3/Figure_3H/Figure_3H.xlsx
- __MACOSX/Figure_3/Figure_3H/._Figure_3H.xlsx
- Figure_3/Figure_3F/Figure_3F.xlsx
- __MACOSX/Figure_3/Figure_3F/._Figure_3F.xlsx
- Figure_3/Figure_3A/Figure_3A.xlsx
- __MACOSX/Figure_3/Figure_3A/._Figure_3A.xlsx
- Figure_3/Figure_3G/Figure_3G.xlsx
- __MACOSX/Figure_3/Figure_3G/._Figure_3G.xlsx
- Figure_3/Figure_3I/Figure_3I.xlsx
- __MACOSX/Figure_3/Figure_3I/._Figure_3I.xlsx
- Figure_3/Figure_3L/Figure_3L.xlsx
- __MACOSX/Figure_3/Figure_3L/._Figure_3L.xlsx
- Figure_3/Figure_3K/Figure_3K.xlsx
- __MACOSX/Figure_3/Figure_3K/._Figure_3K.xlsx
- Figure_3/Figure_3B/Figure_3B.xlsx
- __MACOSX/Figure_3/Figure_3B/._Figure_3B.xlsx
- Figure_3/Figure_3E/Figure_3E.xlsx
- __MACOSX/Figure_3/Figure_3E/._Figure_3E.xlsx
- Figure_3/Figure_3D/Figure_3D.xlsx
- __MACOSX/Figure_3/Figure_3D/._Figure_3D.xlsx
- Figure_3/Figure_3C/Figure_3C.xlsx
- __MACOSX/Figure_3/Figure_3C/._Figure_3C.xlsx
- Figure_3/Figure_3J/Figure_3J.xlsx
- __MACOSX/Figure_3/Figure_3J/._Figure_3J.xlsx
