# Supplementary material for: Human mitochondrial carriers of the SLC25 family function as monomers exchanging substrates with a ping-pong kinetic mechanism
Source: EMBO J. 2024 Jun 27;43(16):3450–65. doi: 10.1038/s44318-024-00150-0 (PMC11329753; doi:10.1038/s44318-024-00150-0)
Supplement: Supplementary file 4 — Source data Fig. 3 [file 44318_2024_150_MOESM4_ESM.zip › Figure_3/Figure_3H/Figure_3H.xlsx]

## Sheet: Figure 3H
1/malate (μM)	0.10 mM malateint						0.25 mM malateint						0.50 mM malateint						1.00 mM malateint
1	190.042	191.329	278.381				166.5	196.564	223.954				150.15	210.04	203.277				142.45	147.754	142.45
0.67	202.634	99.5619	106.769	121.832	141.723	150.693	193.934	104.822	112.461	88.5112	75.1428	127.421	120.337	121.212	117.371	44.9357	42.9664	54.1653	108.366	98.3865	66.5336
0.4	115.741	117.454	128.304	93.423	96.7867	79.5925	114.943	71.7463	50.3982	45.6246	34.7584	43.4141	70.3829	67.4491	51.4086	32.2497	32.7568	29.9168	63.9304	50.4134	53.8851	25.3447	22.3804	22.3354
0.2	43.9059	66.2164	62.8694	46.2706	37.5545	55.4816	53.6251	59.2698	48.4215	24.6914	27.5619	24.9352	33.7929	39.5226	34.7367	21.2748	13.9587	21.6197	32.5394	27.8614	29.9061	13.7627	12.6358	12.1212
0.1	36.6784	48.2393	26.1931	53.6423	31.6556	44.7908	25.7798	28.2008	26.388	21.5359	14.6585	13.7969	17.8158	20.7814	18.6407	9.16254	11.1782	12.7324	19.5389	16.1342	14.9745	11.0302	7.12555	7.44048
0.07	24.8348	49.7958	37.3023	50.9528	41.2031	34.0762	19.1703	18.1752	23.1385	17.6367	22.2133	13.4844	13.1544	16.2127	15.3186	9.2081	8.76271	9.15248	10.8155	11.7123	12.4008	7.11035	6.81385	7.64526
0.05	21.5026	21.8608	22.8404	29.89	36.7593	41.9182	17.4575	12.655	15.0966	14.7885	20.4223	14.5307	10.0644	12.4844	10.7666	11.0302	7.99361	7.32923	10.1626	8.47314	8.73515	6.10054	6.32751	5.85412
0.04	17.9888	22.5927	16.1655	29.8793	24.6403	23.3918	17.9269	13.9005	14.1603	7.26533	11.4548	14.6199	10.2501	15.5328	11.9389	8.05153	6.46998	7.89889	9.16254	7.71962	9.16758	4.17606	4.662	3.92249
0.02				23.6038	25.3216	21.2748				10.5887	6.56168	8.3626				5.47885	4.80446	5.46448				4.0093	2.65604	3.18552
