# Supplementary material for: Human mitochondrial carriers of the SLC25 family function as monomers exchanging substrates with a ping-pong kinetic mechanism
Source: EMBO J. 2024 Jun 27;43(16):3450–65. doi: 10.1038/s44318-024-00150-0 (PMC11329753; doi:10.1038/s44318-024-00150-0)
Supplement: Supplementary file 4 — Source data Fig. 3 [file 44318_2024_150_MOESM4_ESM.zip › Figure_3/Figure_3F/Figure_3F.xlsx]

## Sheet: Figure 3F
		Vmax	SEM	Km	SEM
	0.10 mM citrateint	15.9061	1.64047	4.3235	1.44479
	0.25 mM citrateint	49.6437	7.11379	12.9997	4.00743
	0.50 mM citrateint	74.9859	9.63111	15.4547	3.99102
	1.00 mM citrateint	117.147	16.3046	20.8177	5.20753
