# Supplementary material for: Human mitochondrial carriers of the SLC25 family function as monomers exchanging substrates with a ping-pong kinetic mechanism
Source: EMBO J. 2024 Jun 27;43(16):3450–65. doi: 10.1038/s44318-024-00150-0 (PMC11329753; doi:10.1038/s44318-024-00150-0)
Supplement: Supplementary file 4 — Source data Fig. 3 [file 44318_2024_150_MOESM4_ESM.zip › Figure_3/Figure_3I/Figure_3I.xlsx]

## Sheet: Figure 3I
		Vmax	SEM	Km	SEM
	0.10 mM malateint	0.057413	0.0058257	11.2252	2.81583
	0.25 mM malateint	0.199705	0.0367445	35.731	10.8159
	0.50 mM malateint	0.321313	0.0562336	40.069	11.1572
	1.00 mM malateint	1.03803	0.422035	119.364	60.3489
