# Supplementary material for: Human mitochondrial carriers of the SLC25 family function as monomers exchanging substrates with a ping-pong kinetic mechanism
Source: EMBO J. 2024 Jun 27;43(16):3450–65. doi: 10.1038/s44318-024-00150-0 (PMC11329753; doi:10.1038/s44318-024-00150-0)
Supplement: Supplementary file 4 — Source data Fig. 3 [file 44318_2024_150_MOESM4_ESM.zip › Figure_3/Figure_3K/Figure_3K.xlsx]

## Sheet: Figure 3K
1/aspartate (μM)	0.10 mM aspartateint			0.25 mM aspartateint			0.50 mM aspartateint			1.00 mM aspartateint
0.67	96.2279	93.791	79.8977	60.7165	56.4589	60.6722	51.4721	49.7216	47.8377	48.6902	48.1556	46.8033
0.4	65.2827	67.7232	64.6245	41.834	45.5373	40.2576	39.0778	34.16	32.4317	30.6598	31.2989	29.286
0.2	50.1102	44.8511	37.6818	26.3713	27.6075	24.9203	22.3115	21.0172	20.3227	18.7751	19.9816	19.199
0.1	35.3557	36.8487	29.9276	16.3239	15.4321	15.5763	13.5281	12.6167	13.1441	10.5753	10.0766	10.0341
0.07	31.9836	28.1579	25.7798	14.7232	13.8198	13.7741	11.4548	9.9681	9.39496	9.998	9.40557	7.77363
0.05	28.865	26.96	30.2042	14.1844	18.6303	13.3333	10.1875	9.54563	9.72384	8.79507	8.68508	6.63482
0.04	39.3639	36.9385	21.4169	15.9795	15.6201	9.63391	10.3842	9.66744	8.51209	7.84683	8.06712	7.10126
