# Supplementary material for: Human mitochondrial carriers of the SLC25 family function as monomers exchanging substrates with a ping-pong kinetic mechanism
Source: EMBO J. 2024 Jun 27;43(16):3450–65. doi: 10.1038/s44318-024-00150-0 (PMC11329753; doi:10.1038/s44318-024-00150-0)
Supplement: Supplementary file 4 — Source data Fig. 3 [file 44318_2024_150_MOESM4_ESM.zip › Figure_3/Figure_3B/Figure_3B.xlsx]

## Sheet: Figure 3B
1/malic acid (μM)	0.10 mM malateint						0.25 mM malateint						0.50 mM malateint						1.00 mM malateint
2	32.3185	45.6121	50.551	29.693	26.6368	36.8813	25.5898	28.1865	23.634	29.746	21.0571	24.2742	19.3731	22.1897	23.7147	27.787	20.9565	28.2821	16.5673	16.2443	18.0297	28.7455	17.7418	21.0305
1	26.7609	25.1877	25.0777	16.7588	17.4228	17.7532	14.3554	11.7123	16.4853	13.5722	11.6795	9.75229	12.4378	9.58405	9.47508	14.245	12.41	12.4657	10.6564	11.3379	7.43052	11.8371	9.23873	10.582
0.67	15.949	26.3671	27.5619	9.10249	6.48256	8.25083	14.828	9.90884	12.9601	7.24638	6.75584	8.371	9.93246	7.92896	8.65351	10.5285	6.58762	7.67695	8.52515	7.47049	5.8459	8.28775	6.63218	6.53851
0.4	14.6199	18.8366	23.9429	7.04722	7.29076	7.45045	10.0583	9.74089	9.45358	6.33473	4.67771	4.84919	8.46453	6.41026	6.672	6.25156	4.60024	5.44484	5.96516	6.1546	5.35389	6.03646	4.67377	4.11726
0.2	13.8889	17.6143	43.2115	8.20614	6.16143	5.52242	7.81372	7.09824	7.60341	4.66592	3.96825	4.03454	4.87757	5.19049	4.7934	5.12348	3.416	3.88954	3.19407	3.12813	2.531	3.22935	2.86911	2.58438
0.1	17.9694	16.2127	24.1791	3.42161	2.54375	5.23451	6.29168	6.13422	6.09607	2.11909	2.5025	2.14225	3.71775	3.87147	3.43784	2.32126	1.89869	2.11802	2.23174	2.18436	2.63047	2.1395	1.8018	1.88622
0.07	8.88889	19.0541	22.8624	4.5253	4.62963	3.24002	5.82751	4.6581	4.74969	3.93732	2.10199	2.41441	2.36206	1.70608	1.92991	3.10193	1.54751	1.93147	1.24564	1.22459	1.24008	1.57381	1.06496	1.32802
0.05	11.3379	16.1031		10.8436	15.5618	-9e-05	2.66326	5.79509	5.20183	1.8205	2.29064	2.05685	2.90208	2.12233	2.66071	1.92656	1.10448	1.41723	0.89318	1.31337	1.20773	1.60102	1.14784	1.29803
