# Supplementary material for: Human mitochondrial carriers of the SLC25 family function as monomers exchanging substrates with a ping-pong kinetic mechanism
Source: EMBO J. 2024 Jun 27;43(16):3450–65. doi: 10.1038/s44318-024-00150-0 (PMC11329753; doi:10.1038/s44318-024-00150-0)
Supplement: Supplementary file 4 — Source data Fig. 3 [file 44318_2024_150_MOESM4_ESM.zip › Figure_3/Figure_3E/Figure_3E.xlsx]

## Sheet: Figure 3E
1/citrate (μM)	0.10 mM citrateint						0.25 mM citrateint						0.50 mM citrateint						1.00 mM citrateint
1	0.25633	0.31223	0.409	0.4229	0.35154	0.45725	0.18455	0.30944	0.24431	0.22812	0.29153	0.288	0.18311	0.24802	0.18718	0.27309	0.34802	0.22916	0.15475	0.18118	0.16567	0.30944	0.19548	0.21009
0.67	0.21245	0.22104	0.28662	0.30475	0.22202	0.36898	0.13365	0.15333	0.15152	0.14077	0.14221	0.16276	0.09992	0.16827	0.10569	0.12588	0.16859	0.11322	0.08146	0.10095	0.10515	0.12447	0.14697	0.10622
0.4	0.13572	0.19168	0.19934	0.26701	0.15475	0.18748	0.07642	0.0939	0.09679	0.0985	0.10275	0.10288	0.06356	0.07705	0.06839	0.08622	0.10083	0.09573	0.05231	0.05914	0.05057	0.08851	0.07153	0.07854
0.2	0.09395	0.14455	0.14077	0.1355	0.11023	0.15964	0.05931	0.06536	0.06364	0.08013	0.11231	0.06794	0.04015	0.05576	0.0449	0.0557	0.07691	0.05597	0.02889	0.03911	0.03475	0.05327	0.04895	0.05399
0.1	0.09374	0.07508	0.07839	0.05916	0.0887	0.10922	0.03238	0.04906	0.04846	0.0557	0.0691	0.05582	0.02665	0.03847	0.02671	0.05019	0.05775	0.04291	0.02029	0.02563	0.02505	0.03232	0.03592	0.0362
0.07	0.09337	0.06134	0.06114	0.12811	0.06677	0.064	0.03737	0.03476	0.03467	0.04057	0.0561	0.05253	0.01921	0.02607	0.02045	0.03553	0.03598	0.02568	0.01593	0.01908	0.02003	0.02225	0.02007	0.02386
0.05	0.05456	0.08118	0.0555	0.25756	0.07272	0.07196	0.02867	0.03105	0.03186	0.05091	0.05308	0.03515	0.02264	0.02714	0.02349	0.02942	0.03618	0.02722	0.01634	0.01804	0.02335	0.02252	0.02152	0.02107
0.04	0.07467	0.17073	0.14646	0.10397		0.10663	0.03129	0.0174	0.02725	0.03863	0.03323	0.02669	0.01809	0.02485	0.0185	0.0196	0.01939	0.02033	0.01142	0.01401	0.01493	0.01645	0.01468	0.01549
