# Supplementary material for: Human mitochondrial carriers of the SLC25 family function as monomers exchanging substrates with a ping-pong kinetic mechanism
Source: EMBO J. 2024 Jun 27;43(16):3450–65. doi: 10.1038/s44318-024-00150-0 (PMC11329753; doi:10.1038/s44318-024-00150-0)
Supplement: Supplementary file 4 — Source data Fig. 3 [file 44318_2024_150_MOESM4_ESM.zip › Figure_3/Figure_3D/Figure_3D.xlsx]

## Sheet: Figure 3D
citrate (μM)	0.10 mM citrateint						0.25 mM citrateint						0.50 mM citrateint						1.00 mM citrateint
1	3.9012	3.2028	2.445	2.3646	2.8446	2.187	5.4186	3.2316	4.0932	4.3836	3.4302	3.4722	5.4612	4.032	5.3424	3.6618	2.8734	4.3638	6.462	5.5194	6.036	3.2316	5.1156	4.7598
1.5	4.707	4.524	3.489	3.2814	4.5042	2.7102	7.482	6.522	6.6	7.104	7.032	6.144	10.008	5.943	9.462	7.944	5.9316	8.832	12.276	9.906	9.51	8.034	6.804	9.414
2.5	7.368	5.217	5.0166	3.7452	6.462	5.334	13.086	10.65	10.332	10.152	9.732	9.72	15.732	12.978	14.622	11.598	9.918	10.446	19.116	16.908	19.776	11.298	13.98	12.732
5	10.644	6.918	7.104	7.38	9.072	6.264	16.86	15.3	15.714	12.48	8.904	14.718	24.906	17.934	22.272	17.952	13.002	17.868	34.62	25.572	28.776	18.774	20.43	18.522
10	10.668	13.32	12.756	16.902	11.274	9.156	30.888	20.382	20.634	17.952	14.472	17.916	37.518	25.992	37.44	19.926	17.316	23.304	49.284	39.024	39.924	30.942	27.84	27.624
15	10.71	16.302	16.356	7.806	14.976	15.624	26.76	28.77	28.842	24.648	17.826	19.038	52.056	38.364	48.9	28.146	27.792	38.934	62.76	52.404	49.914	44.94	49.824	41.916
20	18.33	12.318	18.018	3.8826	13.752	13.896	34.884	32.202	31.392	19.644	18.84	28.452	44.166	36.84	42.57	33.996	27.636	36.732	61.2	55.422	42.834	44.4	46.47	47.454
25	13.392	5.8572	6.828	9.618	25.332	9.378	31.962	57.486	36.696	25.884	30.096	37.47	55.278	40.236	54.042	51.012	51.582	49.182	87.54	71.4	66.96	60.78	68.1	64.56
