# Supplementary material for: Human mitochondrial carriers of the SLC25 family function as monomers exchanging substrates with a ping-pong kinetic mechanism
Source: EMBO J. 2024 Jun 27;43(16):3450–65. doi: 10.1038/s44318-024-00150-0 (PMC11329753; doi:10.1038/s44318-024-00150-0)
Supplement: Supplementary file 4 — Source data Fig. 3 [file 44318_2024_150_MOESM4_ESM.zip › Figure_3/Figure_3C/Figure_3C.xlsx]

## Sheet: Figure 3C
		Vmax	SEM	Km	SEM
	0.10 mM malic acidint	0.154698	0.0260599	1.60077	0.979283
	0.25 mM malic acidint	0.435214	0.0601564	5.23013	1.95138
	0.50 mM malic acidint	0.905408	0.157003	12.8738	4.38037
	1.00 mM malic acidint	1.7599	0.271658	21.5641	5.45834
