# Supplementary material for: Human mitochondrial carriers of the SLC25 family function as monomers exchanging substrates with a ping-pong kinetic mechanism
Source: EMBO J. 2024 Jun 27;43(16):3450–65. doi: 10.1038/s44318-024-00150-0 (PMC11329753; doi:10.1038/s44318-024-00150-0)
Supplement: Supplementary file 5 — EV Figure Source Data [file 44318_2024_150_MOESM5_ESM.zip]

Archive with 4 entries (4 files):
- Figure_EV1_source.xlsx
- Figure_EV2_source.xlsx
- Figure_EV3_source.xlsx
- Figure_EV4_source.xlsx
