# Supplementary material for: Human mitochondrial carriers of the SLC25 family function as monomers exchanging substrates with a ping-pong kinetic mechanism
Source: EMBO J. 2024 Jun 27;43(16):3450–65. doi: 10.1038/s44318-024-00150-0 (PMC11329753; doi:10.1038/s44318-024-00150-0)
Supplement: Supplementary file 5 — EV Figure Source Data [file 44318_2024_150_MOESM5_ESM.zip › Figure_EV1_source.xlsx]

## Sheet: 0.10_mM_internal
	Time (secs)	0.50 μM malic acidext						1.00 μM malic acidext						1.50 μM malic acidext						2.50 μM malic acidext						5.00 μM malic acidext						10.00 μM malic acidext						15.00 μM malic acidext						20.00 μM malic acidext
		biological repeat 1			biological repeat 2			biological repeat 1			biological repeat 2			biological repeat 1			biological repeat 2			biological repeat 1			biological repeat 2			biological repeat 1			biological repeat 2			biological repeat 1			biological repeat 2			biological repeat 1			biological repeat 2			biological repeat 1			biological repeat 2
		Technical repeat 1	Technical repeat 2	Technical repeat 3	Technical repeat 1	Technical repeat 2	Technical repeat 3	Technical repeat 1	Technical repeat 2	Technical repeat 3	Technical repeat 1	Technical repeat 2	Technical repeat 3	Technical repeat 1	Technical repeat 2	Technical repeat 3	Technical repeat 1	Technical repeat 2	Technical repeat 3	Technical repeat 1	Technical repeat 2	Technical repeat 3	Technical repeat 1	Technical repeat 2	Technical repeat 3	Technical repeat 1	Technical repeat 2	Technical repeat 3	Technical repeat 1	Technical repeat 2	Technical repeat 3	Technical repeat 1	Technical repeat 2	Technical repeat 3	Technical repeat 1	Technical repeat 2	Technical repeat 3	Technical repeat 1	Technical repeat 2	Technical repeat 3	Technical repeat 1	Technical repeat 2	Technical repeat 3	Technical repeat 1	Technical repeat 2	Technical repeat 3	Technical repeat 1	Technical repeat 2	Technical repeat 3
	0	0.004	0	-0.002	0.007	0.006	0.005	0.008	0.002	-0.005	0.012	0.011	0.012	0.007	0.008	0.002	0.026	0.039	0.028	0.007	0.001	-0.011	0.024	0.03	0.023	0.006	0.013	-0.013	0.038	0.035	0.027	0.014	-0.001	-0.016	0.025	0.04	0.036	0.021	-0.008	-0.013	0.034	0.059	0.035	0.012	-0.001	-0.022	0.08	0.113	0.117
	10	0.005	0.003	0.001	0.01	0.011	0.009	0.01	0.004	0.002	0.016	0.019	0.016	0.013	0.006	0.004	0.022	0.027	0.022	0.016	0.007	0.001	0.036	0.042	0.035	0.012	0.01	-0.007	0.039	0.056	0.053	0.03	0.014	0.005	0.054	0.061	0.054	0.033	0.012	0.004	0.066	0.081	0.063	0.029	0.011	-0.006	0.07	0.088	0.065
	20	0.01	0.008	0.004	0.014	0.02	0.012	0.019	0.011	0.008	0.027	0.033	0.026	0.021	0.014	0.011	0.038	0.048	0.034	0.024	0.017	0.011	0.055	0.066	0.051	0.022	0.015	0.001	0.053	0.077	0.059	0.074*	0.023	0.01	0.067	0.099	0.071	0.078*	0.05*	0.051*	0.063	0.069	0.06	0.052*	0.045*	0.046*	0.085	0.112	0.084
	30	0.012	0.008	0.007	0.02	0.021	0.015	0.018	0.019	0.012	0.036	0.042	0.031	0.025	0.018	0.016	0.041	0.053	0.041	0.026	0.021	0.013	0.069	0.076	0.058	0.016	0.023	0.008	0.058	0.073	0.061	0.033	0.021	0.008	0.081	0.099	0.074	0.034	0.015	0.001	0.082	0.124	0.086	0.02	0.048*	0.043*	0.091	0.109	0.1
	40	0.017	0.013	0.01	0.024	0.029	0.023	0.026	0.02	0.019	0.037	0.039	0.033	0.028	0.022	0.018	0.055	0.071	0.053	0.038	0.031	0.022	0.078	0.08	0.069	0.033	0.033	0.02	0.073	0.083	0.061	0.034	0.029	0.027	0.073	0.115	0.07	0.03	0.021	0.007	0.089	0.092	0.096	0.041	0.02	0.001	0.092	0.112	0.091
	50	0.018	0.015	0.015	0.024	0.026	0.021	0.026	0.024	0.019	0.051	0.054	0.043	0.035	0.03	0.021	0.067	0.078	0.064	0.036	0.032	0.023	0.092	0.118	0.08	0.038	0.026	0.016	0.081	0.092	0.074	0.03	0.027	0.018	0.087	0.101	0.085	0.05	0.024	0.045	0.082	0.1	0.082	0.036	0.024	0.008	0.103	0.101	0.09
	60	0.016	0.009	0.008	0.03	0.032	0.026	0.031	0.024	0.024	0.053	0.059	0.049	0.037	0.03	0.024	0.071	0.077	0.062	0.035	0.026	0.021	0.097	0.106	0.095	0.039	0.036	0.019	0.071	0.088	0.076	0.048	0.029	0.022	0.088	0.111	0.083	0.042	0.027	0.009	0.09	0.12	0.088	0.04	0.031	0.008	0.087	0.106	0.089
	90	0.02	0.016	0.014	0.04	0.043	0.033	0.036	0.032	0.029	0.058	0.063	0.058	0.045	0.035	0.028	0.086	0.094	0.074	0.046	0.033	0.028	0.103	0.111	0.102	0.047	0.045	0.011	0.093	0.098	0.077	0.053	0.044	0.028	0.088	0.126	0.085	0.042	0.04	0.027	0.106	0.121	0.091	0.039	0.03	0.007	0.104	0.121	0.109
	150	0.024	0.025	0.022	0.048	0.054	0.045	0.044	0.038	0.029	0.082	0.098	0.07	0.044	0.044	0.034	0.106	0.109	0.084	0.049	0.047	0.033	0.128	0.156	0.11	0.039	0.034	0.014	0.089	0.114	0.081	0.052	0.041	0.029	0.09	0.106	0.096	0.04	0.029	0.01	0.097	0.122	0.088	0.04	0.03	0.012	0.109	0.111	0.09

## Sheet: 0.25_mM_internal
	Time (secs)	0.50 μM malic acidext						1.00 μM malic acidext						1.50 μM malic acidext						2.50 μM malic acidext						5.00 μM malic acidext						10.00 μM malic acidext						15.00 μM malic acidext						20.00 μM malic acidext
		biological repeat 1			biological repeat 2			biological repeat 1			biological repeat 2			biological repeat 1			biological repeat 2			biological repeat 1			biological repeat 2			biological repeat 1			biological repeat 2			biological repeat 1			biological repeat 2			biological repeat 1			biological repeat 2			biological repeat 1			biological repeat 2
		Technical repeat 1	Technical repeat 2	Technical repeat 3	Technical repeat 1	Technical repeat 2	Technical repeat 3	Technical repeat 1	Technical repeat 2	Technical repeat 3	Technical repeat 1	Technical repeat 2	Technical repeat 3	Technical repeat 1	Technical repeat 2	Technical repeat 3	Technical repeat 1	Technical repeat 2	Technical repeat 3	Technical repeat 1	Technical repeat 2	Technical repeat 3	Technical repeat 1	Technical repeat 2	Technical repeat 3	Technical repeat 1	Technical repeat 2	Technical repeat 3	Technical repeat 1	Technical repeat 2	Technical repeat 3	Technical repeat 1	Technical repeat 2	Technical repeat 3	Technical repeat 1	Technical repeat 2	Technical repeat 3	Technical repeat 1	Technical repeat 2	Technical repeat 3	Technical repeat 1	Technical repeat 2	Technical repeat 3	Technical repeat 1	Technical repeat 2	Technical repeat 3	Technical repeat 1	Technical repeat 2	Technical repeat 3
	0	0.003	0.004	0.004	0.007	0.008	0.007	0.009	0.004	0.008	0.013	0.018	0.014	0.02	0.014	0.007	0.038	0.027	0.039	0.017	0.01	0.004	0.033	0.039	0.039	0.032	0.022	0.005	0.049	0.054	0.055	0.04	0.03	0.018	0.057	0.066	0.066	0.045	0.032	0.017	0.066	0.087	0.081	0.039	0.037	0.004	0.161*	0.111	0.1
	10	0.008	0.007	0.007	0.009	0.011	0.014	0.014	0.012	0.009	0.018	0.022	0.02	0.03	0.021	0.016	0.026	0.033	0.031	0.028	0.024	0.022	0.04	0.057	0.053	0.046	0.034	0.027	0.058	0.075	0.065	0.061	0.044	0.04	0.082	0.095	0.104	0.062	0.052	0.047	0.101	0.109	0.111	0.06	0.051	0.032	0.129	0.159	0.144
	20	0.015	0.013	0.013	0.016	0.018	0.022	0.025	0.022	0.024	0.03	0.037	0.042	0.037	0.032	0.029	0.047	0.055	0.06	0.047	0.046	0.039	0.063	0.084	0.081	0.047	0.046	0.043	0.095	0.105	0.104	0.077	0.067	0.1*	0.121	0.144	0.142	0.11*	0.107*	0.125*	0.117	0.154	0.138	0.095*	0.087*	0.048*	0.15	0.217	0.185
	30	0.018	0.016	0.015	0.019	0.025	0.026	0.033	0.03	0.029	0.046	0.051	0.052	0.045	0.044	0.038	0.053	0.076	0.067	0.051	0.05	0.052	0.094	0.1	0.094	0.052	0.046	0.043	0.094	0.127	0.122	0.092	0.079	0.079	0.154	0.162	0.176	0.095	0.094	0.078	0.154	0.184	0.174	0.106	0.057	0.02	0.177	0.232	0.193
	40	0.023	0.023	0.024	0.025	0.03	0.031	0.044	0.04	0.03	0.042	0.058	0.052	0.051	0.051	0.044	0.07	0.091	0.085	0.073	0.072	0.058	0.097	0.13	0.108	0.08	0.069	0.064	0.122	0.133	0.151	0.09	0.089	0.081	0.142	0.163	0.169	0.096	0.098	0.081	0.149	0.2	0.188	0.108	0.084	0.08	0.175	0.216	0.22
	50	0.027	0.027	0.028	0.022	0.033	0.034	0.044	0.055	0.04	0.065	0.065	0.07	0.074	0.075	0.055	0.086	0.096	0.091	0.075	0.066	0.072	0.137	0.152	0.143	0.092	0.09	0.076	0.125	0.136	0.142	0.102	0.086	0.083	0.149	0.208	0.185	0.11	0.099	0.14*	0.163	0.198	0.195	0.135	0.104	0.079	0.183	0.212	0.213
	60	0.018	0.016	0.022	0.032	0.043	0.037	0.053	0.052	0.049	0.061	0.078	0.079	0.064	0.065	0.058	0.105	0.114	0.11	0.07	0.067	0.058	0.138	0.16	0.177	0.088	0.091	0.065	0.132	0.157	0.152	0.104	0.109	0.086	0.152	0.2	0.188	0.119	0.099	0.093	0.182	0.238	0.241	0.111	0.095	0.068	0.163	0.23	0.206
	90	0.029	0.029	0.021	0.048	0.052	0.052	0.064	0.057	0.059	0.082	0.093	0.086	0.077	0.08	0.076	0.108	0.161	0.147	0.093	0.087	0.085	0.15	0.213	0.191	0.098	0.105	0.091	0.164	0.188	0.161	0.118	0.131	0.114	0.16	0.223	0.2	0.151	0.135	0.119	0.185	0.229	0.208	0.12	0.107	0.098	0.18	0.247	0.237
	150	0.049	0.051	0.041	0.056	0.065	0.068	0.078	0.071	0.069	0.107	0.121	0.109	0.109	0.094	0.095	0.126	0.171	0.163	0.119	0.114	0.107	0.213	0.234	0.22	0.108	0.102	0.095	0.161	0.186	0.199	0.136	0.13	0.153	0.163	0.228	0.214	0.147	0.122	0.107	0.228	0.232	0.242	0.121	0.121	0.104	0.196	0.255	0.258

## Sheet: 0.50_mM_internal
	Time (secs)	0.50 μM malic acidext						1.00 μM malic acidext						1.50 μM malic acidext						2.50 μM malic acidext						5.00 μM malic acidext						10.00 μM malic acidext						15.00 μM malic acidext						20.00 μM malic acidext
		biological repeat 1			biological repeat 2			biological repeat 1			biological repeat 2			biological repeat 1			biological repeat 2			biological repeat 1			biological repeat 2			biological repeat 1			biological repeat 2			biological repeat 1			biological repeat 2			biological repeat 1			biological repeat 2			biological repeat 1			biological repeat 2
		Technical repeat 1	Technical repeat 2	Technical repeat 3	Technical repeat 1	Technical repeat 2	Technical repeat 3	Technical repeat 1	Technical repeat 2	Technical repeat 3	Technical repeat 1	Technical repeat 2	Technical repeat 3	Technical repeat 1	Technical repeat 2	Technical repeat 3	Technical repeat 1	Technical repeat 2	Technical repeat 3	Technical repeat 1	Technical repeat 2	Technical repeat 3	Technical repeat 1	Technical repeat 2	Technical repeat 3	Technical repeat 1	Technical repeat 2	Technical repeat 3	Technical repeat 1	Technical repeat 2	Technical repeat 3	Technical repeat 1	Technical repeat 2	Technical repeat 3	Technical repeat 1	Technical repeat 2	Technical repeat 3	Technical repeat 1	Technical repeat 2	Technical repeat 3	Technical repeat 1	Technical repeat 2	Technical repeat 3	Technical repeat 1	Technical repeat 2	Technical repeat 3	Technical repeat 1	Technical repeat 2	Technical repeat 3
	0	0.006	0.003	0.003	0.007	0.009	0.009	0.014	0.015	0.008	0.013	0.018	0.015	0.019	0.015	0.019	0.035	0.026	0.022	0.024	0.02	0.014	0.031	0.044	0.04	0.032	0.039	0.038	0.049	0.065	0.061	0.058	0.041	0.064	0.063	0.089	0.08	0.076	0.055	0.039	0.082	0.119	0.107	0.06	0.064	0.069	0.101	0.147	0.13
	10	0.011	0.009	0.009	0.01	0.013	0.012	0.019	0.022	0.015	0.018	0.022	0.021	0.032	0.028	0.027	0.024	0.036	0.033	0.044	0.037	0.03	0.043	0.063	0.055	0.06	0.062	0.04	0.072	0.099	0.082	0.111	0.108	0.1	0.102	0.138	0.118	0.121	0.101	0.094	0.115	0.165	0.148	0.131	0.122	0.102	0.151	0.21	0.192
	20	0.016	0.016	0.014	0.016	0.02	0.017	0.033	0.036	0.029	0.034	0.038	0.034	0.043	0.046	0.041	0.048	0.063	0.053	0.058	0.064	0.057	0.065	0.101	0.092	0.09	0.088	0.074	0.096	0.133	0.115	0.138	0.141	0.123	0.155	0.203	0.174	0.171	0.146	0.151	0.136	0.233	0.189	0.141	0.15	0.109	0.198	0.301	0.261
	30	0.022	0.02	0.018	0.021	0.024	0.023	0.038	0.058	0.054	0.044	0.057	0.048	0.06	0.055	0.055	0.058	0.082	0.069	0.071	0.077	0.072	0.089	0.117	0.11	0.077	0.087	0.075	0.11	0.158	0.13	0.159	0.147	0.141	0.175	0.233	0.195	0.209	0.213	0.194	0.188	0.285	0.241	0.09*	0.097*	0.136	0.203	0.345	0.271
	40	0.036	0.031	0.025	0.027	0.039	0.03	0.061	0.053	0.05	0.048	0.067	0.058	0.066	0.066	0.064	0.079	0.092	0.091	0.092	0.112	0.106	0.107	0.156	0.13	0.143	0.126	0.114	0.124	0.179	0.162	0.175	0.19	0.204	0.178	0.262	0.235	0.195	0.203	0.191	0.201	0.303	0.271	0.205	0.227	0.192	0.233	0.321	0.286
	50	0.034	0.034	0.033	0.029	0.038	0.036	0.056	0.077	0.069	0.058	0.073	0.063	0.106	0.109	0.106	0.083	0.112	0.099	0.105	0.121	0.105	0.127	0.181	0.152	0.144	0.139	0.145	0.151	0.204	0.171	0.18	0.2	0.188	0.212	0.277	0.271	0.208	0.194	0.198	0.224	0.321	0.248	0.207	0.199	0.261	0.239	0.355	0.334
	60	0.028	0.032	0.022	0.033	0.045	0.035	0.081	0.084	0.069	0.065	0.084	0.077	0.093	0.088	0.09	0.094	0.129	0.111	0.1	0.105	0.093	0.137	0.186	0.167	0.127	0.13	0.142	0.161	0.236	0.225	0.21	0.205	0.204	0.221	0.297	0.257	0.22	0.209	0.217	0.236	0.356	0.29	0.182	0.182	0.196	0.261	0.409	0.331
	90	0.032	0.041	0.033	0.045	0.061	0.049	0.084	0.097	0.079	0.078	0.106	0.095	0.111	0.115	0.112	0.122	0.173	0.147	0.144	0.135	0.15	0.168	0.247	0.205	0.165	0.165	0.181	0.186	0.252	0.23	0.241	0.197	0.209	0.241	0.341	0.289	0.243	0.229	0.231	0.232	0.373	0.331	0.273	0.253	0.274	0.263	0.386	0.327
	150	0.072	0.058	0.061	0.059	0.082	0.07	0.12	0.123	0.102	0.109	0.159	0.13	0.168	0.147	0.149	0.154	0.207	0.187	0.218	0.188	0.181	0.218	0.316	0.271	0.199	0.19	0.185	0.222	0.307	0.275	0.286	0.341	0.28	0.251	0.36	0.322	0.28	0.24	0.259	0.308	0.402	0.33	0.272	0.247	0.252	0.289	0.422	0.379

## Sheet: 1.00_mM_internal
	Time (secs)	0.50 μM malic acidext						1.00 μM malic acidext						1.50 μM malic acidext						2.50 μM malic acidext						5.00 μM malic acidext						10.00 μM malic acidext						15.00 μM malic acidext						20.00 μM malic acidext
		biological repeat 1			biological repeat 2			biological repeat 1			biological repeat 2			biological repeat 1			biological repeat 2			biological repeat 1			biological repeat 2			biological repeat 1			biological repeat 2			biological repeat 1			biological repeat 2			biological repeat 1			biological repeat 2			biological repeat 1			biological repeat 2
		Technical repeat 1	Technical repeat 2	Technical repeat 3	Technical repeat 1	Technical repeat 2	Technical repeat 3	Technical repeat 1	Technical repeat 2	Technical repeat 3	Technical repeat 1	Technical repeat 2	Technical repeat 3	Technical repeat 1	Technical repeat 2	Technical repeat 3	Technical repeat 1	Technical repeat 2	Technical repeat 3	Technical repeat 1	Technical repeat 2	Technical repeat 3	Technical repeat 1	Technical repeat 2	Technical repeat 3	Technical repeat 1	Technical repeat 2	Technical repeat 3	Technical repeat 1	Technical repeat 2	Technical repeat 3	Technical repeat 1	Technical repeat 2	Technical repeat 3	Technical repeat 1	Technical repeat 2	Technical repeat 3	Technical repeat 1	Technical repeat 2	Technical repeat 3	Technical repeat 1	Technical repeat 2	Technical repeat 3	Technical repeat 1	Technical repeat 2	Technical repeat 3	Technical repeat 1	Technical repeat 2	Technical repeat 3
	0	0.008	0.006	0.004	0.006	0.01	0.009	0.021	0.021	0.01	0.013	0.017	0.019	0.025	0.021	0.034	0.02	0.047	0.026	0.034	0.029	0.03	0.034	0.045	0.051	0.053	0.055	0.07	0.05	0.078	0.072	0.095	0.084	0.093	0.077	0.116	0.115	0.131	0.107	0.093	0.103	0.139	0.147	0.115	0.111	0.13	0.124	0.295*	0.192
	10	0.014	0.01	0.013	0.01	0.013	0.015	0.026	0.025	0.018	0.017	0.026	0.024	0.039	0.05	0.036	0.027	0.037	0.041	0.055	0.051	0.051	0.048	0.067	0.061	0.087	0.091	0.076	0.078	0.097	0.103	0.153	0.152	0.133	0.111	0.16	0.164	0.165	0.156	0.212	0.145	0.204	0.209	0.214	0.196	0.183	0.185	0.281	0.276
	20	0.018	0.017	0.021	0.014	0.023	0.021	0.047	0.036	0.042	0.03	0.043	0.039	0.058	0.055	0.058	0.048	0.064	0.07	0.093	0.08	0.089	0.072	0.1	0.104	0.132	0.124	0.127	0.107	0.167	0.156	0.211	0.202	0.233	0.178	0.255	0.251	0.252	0.236	0.25	0.211	0.29	0.271	0.202*	0.184*	0.197*	0.286	0.38	0.398
	30	0.023	0.024	0.026	0.022	0.029	0.026	0.06	0.063	0.054	0.047	0.056	0.057	0.084	0.074	0.081	0.067	0.088	0.086	0.103	0.094	0.1	0.097	0.128	0.133	0.101	0.114	0.122	0.156	0.199	0.189	0.314	0.283	0.311	0.226	0.3	0.292	0.357	0.331	0.336	0.268	0.396	0.372	0.164*	0.138*	0.195*	0.323	0.433	0.425
	40	0.039	0.042	0.034	0.03	0.038	0.039	0.068	0.076	0.08	0.056	0.065	0.075	0.08	0.085	0.101	0.078	0.107	0.104	0.144	0.125	0.132	0.117	0.153	0.157	0.186	0.231	0.234	0.158	0.239	0.225	0.298	0.327	0.3	0.254	0.373	0.325	0.358	0.381	0.36	0.34	0.446	0.413	0.48	0.407	0.417	0.345	0.517	0.443
	50	0.046	0.044	0.043	0.03	0.046	0.041	0.071	0.095	0.086	0.068	0.087	0.077	0.14	0.125	0.138	0.091	0.128	0.116	0.177	0.159	0.175	0.14	0.191	0.198	0.226	0.223	0.29	0.193	0.264	0.24	0.352	0.367	0.331	0.292	0.383	0.372	0.415	0.431	0.455	0.352	0.526	0.432	0.436	0.413	0.453	0.395	0.538	0.534
	60	0.034	0.034	0.035	0.034	0.051	0.046	0.104	0.09	0.101	0.069	0.095	0.096	0.115	0.128	0.128	0.111	0.146	0.14	0.143	0.146	0.146	0.156	0.222	0.208	0.211	0.217	0.245	0.253	0.291	0.322	0.32	0.36	0.366	0.306	0.424	0.396	0.45	0.457	0.417	0.405	0.541	0.518	0.37*	0.333*	0.39*	0.405	0.583	0.53
	90	0.041	0.042	0.045	0.048	0.07	0.064	0.12	0.115	0.119	0.096	0.133	0.119	0.147	0.192	0.176	0.143	0.196	0.204	0.198	0.219	0.222	0.205	0.264	0.293	0.326	0.301	0.303	0.262	0.366	0.362	0.381	0.438	0.423	0.356	0.516	0.486	0.46	0.485	0.492	0.42	0.609	0.55	0.564	0.539	0.488	0.446	0.64	0.607
	150	0.086	0.084	0.084	0.07	0.091	0.088	0.166	0.185	0.153	0.126	0.166	0.171	0.232	0.252	0.203	0.186	0.24	0.253	0.296	0.368	0.294	0.271	0.376	0.354	0.342	0.358	0.373	0.306	0.449	0.406	0.524	0.595	0.617	0.408	0.617	0.558	0.503	0.525	0.531	0.474	0.636	0.612	0.543	0.582	0.576	0.541	0.738	0.706
