# Supplementary material for: Human mitochondrial carriers of the SLC25 family function as monomers exchanging substrates with a ping-pong kinetic mechanism
Source: EMBO J. 2024 Jun 27;43(16):3450–65. doi: 10.1038/s44318-024-00150-0 (PMC11329753; doi:10.1038/s44318-024-00150-0)
Supplement: Supplementary file 5 — EV Figure Source Data [file 44318_2024_150_MOESM5_ESM.zip › Figure_EV2_source.xlsx]

## Sheet: 0.10_mM_internal
	Time (secs)	1.00 μM citric acidext						1.50 μM citric acidext						2.50 μM citric acidext						5.00 μM citric acidext						10.00 μM citric acidext						15.00 μM citric acidext						20.00 μM citric acidext						25.00 μM citric acidext
		biological repeat 1			biological repeat 2			biological repeat 1			biological repeat 2			biological repeat 1			biological repeat 2			biological repeat 1			biological repeat 2			biological repeat 1			biological repeat 2			biological repeat 1			biological repeat 2			biological repeat 1			biological repeat 2			biological repeat 1			biological repeat 2
		Technical repeat 1	Technical repeat 2	Technical repeat 3	Technical repeat 1	Technical repeat 2	Technical repeat 3	Technical repeat 1	Technical repeat 2	Technical repeat 3	Technical repeat 1	Technical repeat 2	Technical repeat 3	Technical repeat 1	Technical repeat 2	Technical repeat 3	Technical repeat 1	Technical repeat 2	Technical repeat 3	Technical repeat 1	Technical repeat 2	Technical repeat 3	Technical repeat 1	Technical repeat 2	Technical repeat 3	Technical repeat 1	Technical repeat 2	Technical repeat 3	Technical repeat 1	Technical repeat 2	Technical repeat 3	Technical repeat 1	Technical repeat 2	Technical repeat 3	Technical repeat 1	Technical repeat 2	Technical repeat 3	Technical repeat 1	Technical repeat 2	Technical repeat 3	Technical repeat 1	Technical repeat 2	Technical repeat 3	Technical repeat 1	Technical repeat 2	Technical repeat 3	Technical repeat 1	Technical repeat 2	Technical repeat 3
	0	-0.143	-0.053	-0.045	0	0.175	0.25	0.063	-0.044	0.206	-0.092	0.164	-0.192	0.31	0.133	0.255	0.828	0.481	0.583	0.323	0.039	0.012	0.589	0.481	0.706	0.727	-0.225	-0.869	-2.316	2.035	0.4	0.458	-0.784	-0.832	0	0.774	-0.94	0.6	0.53	0.53	0.318	0	0	0	0	0	0	-1.183	-2.536
	10	1.063*	0.838*	0.45*	0.184	0.772	0.383	0.876	0.556	0.36	0.678	1.282	0.741	1.06	0.897	0.551	0.365	0.376	0.534	2.705	2.123	1.622	1.583	2.112	1.654	3.556	2.729	2.358	-0.096	1.233	1.983	3.51	1.319	1.346	2.065*	2.889	1.005	3.006	2.552	1.346	-1.542	2.452	3.03	3.161	2.052	1.44	1.604	3.679	4.175
	20	0.863	0.477	0.714	0.492	1.081	0.567	1.538	1.191	1.072	1.316	1.911	1.248	2.667	1.962	1.599	1.744	2.284	1.959	3.443	3.169	2.315	2.228	3.415	3.156	5.34	3.317	2.369	3.364	5.508	4.225	3.651	3.049	2.971	1.604	4.214	3.506	9.945*	4.583	5.201	-2.068	3.658	-2.352*	7.058*	2.667	3.1	2.737	5.158	3.159
	30	1.598	1.206	1.046	1.363	1.585	1.19	2.496	2.065	1.123	1.886	2.442	1.488	3.075	2.272	1.923	1.424	2.66	2.054	4.526	3.311	2.689	2.509	4.599	3.54	4.735	4.016	4.24	1.601*	5.005	5.355	5.428	4.43	4.375	2.693	5.671	5.127	4.949	3.647	3.308	1.836	5.906	3.41	4.806	3.096	2.664	10.99*	5.582	3.656
	40	1.601	1.316	1.426	1.128	1.358	1.162	1.976	1.549	1.341	1.528	2.544	1.481	3.661	2.145	2.396	2.228	2.406	2.665	5.553	3.694	2.114*	3.697	5.573	4.198	5.657	4.758	4.209	4.286	5.073	4.459	5.105	5.364	5.109	3.184	6.339	3.884	6.966	4.366	6.475	2.225	4.426	7.111	5.87	3.538	3.185	3.533	9.271	5.017
	50	1.95	1.731	1.536	1.34	1.163	1.361	2.865	2.71	2.017	1.424	2.688	1.647	4.173	3.524	2.389	3.454	5.064	3.485	5.956	4.4	2.826*	4.077	5.88	4.477	6.507	5.456	4.167	5.804	7.138	6.525	6.048	4.877	2.99*	4.583	7.966	7.653	6.237	3.938	3.951	1.544	8.51	2.366*	6.48	4.454	4.287	4.277	9.507	7.41
	60	2.507	1.964	1.893	2.198	3.202	2.168	3.532	2.582	2.842	3.063	3.376	2.848	4.822	3.457	3.26	3.481	4.408	4.126	6.298	4.419	4.547	4.818	7.304	5.31	6.072	4.749	5.867	3.229*	10.434*	4.099*	6.992	6.178	5.215	5.314	10.186	6.42	7.542	8.278	5.735	3.064	8.257	5.888	8.416	5.662	5.4	5.031	9.768	6.105
	90	2.846	1.99	1.629	2.378	3.167	2.327	4.904	3.355	3.281	4.496	5.91	4.064	6.563	4.657	3.198	4.673	7.158	5.357	7.618	6.301	5.192	6.737	9.383	6.867	5.948	4.786	5.741	6.07	8.545	8.492	8.212	5.291	4.73	6.782	10.763	10.58	7.245	4.794	5.368	15.375*	5.029	7.044	11.316*	7.451	5.919	5.851	11.2	11.968
	150	3.301	2.423	2.835	3.508	3.894	3.109	5.608	3.744	3.428	5.339	6.324	5.965	7.119	5.35	3.883	6.262	7.953	6.023	9.15	7.452	6.365	6.023	12.091	8.985	9.518	7.224	6.331	6.082	9.258	11.627	9.608	6.357	6.322	7.154	11.501	7.287	10.417*	7.133	5.569	7.532	10.862	8.112	9.963	11.985*	7.711	5.698	10.145	17.311*

## Sheet: 0.25_mM_internal
	Time (secs)	1.00 μM citric acidext						1.50 μM citric acidext						2.50 μM citric acidext						5.00 μM citric acidext						10.00 μM citric acidext						15.00 μM citric acidext						20.00 μM citric acidext						25.00 μM citric acidext
		biological repeat 1			biological repeat 2			biological repeat 1			biological repeat 2			biological repeat 1			biological repeat 2			biological repeat 1			biological repeat 2			biological repeat 1			biological repeat 2			biological repeat 1			biological repeat 2			biological repeat 1			biological repeat 2			biological repeat 1			biological repeat 2
		Technical repeat 1	Technical repeat 2	Technical repeat 3	Technical repeat 1	Technical repeat 2	Technical repeat 3	Technical repeat 1	Technical repeat 2	Technical repeat 3	Technical repeat 1	Technical repeat 2	Technical repeat 3	Technical repeat 1	Technical repeat 2	Technical repeat 3	Technical repeat 1	Technical repeat 2	Technical repeat 3	Technical repeat 1	Technical repeat 2	Technical repeat 3	Technical repeat 1	Technical repeat 2	Technical repeat 3	Technical repeat 1	Technical repeat 2	Technical repeat 3	Technical repeat 1	Technical repeat 2	Technical repeat 3	Technical repeat 1	Technical repeat 2	Technical repeat 3	Technical repeat 1	Technical repeat 2	Technical repeat 3	Technical repeat 1	Technical repeat 2	Technical repeat 3	Technical repeat 1	Technical repeat 2	Technical repeat 3	Technical repeat 1	Technical repeat 2	Technical repeat 3	Technical repeat 1	Technical repeat 2	Technical repeat 3
	0	0.079	0.056	0.157	0.111	0.092	0.414	0.071	0.242	0.341	-0.075	-0.144	0.441	0.076	0.406	0.2	0.647	0.363	0.149	1.147	1	0.66	0.293	0.761	0.299	-0.901	-0.306	-1.549	-1.066	1.248	1.854	0.237	0.162	-0.672	-1.047	2.938	1.601	2.129	-0.546	0.307	1.674	1.6	4.547	0	0	0	-3.943	-1.777	-3.391
	10	0.935	0.526	0.651	0.451	0.059	0.54	1.112	0.641	0.719	0.726	0.66	1.424	1.222	1.503	1.516	0.262	0.473	0.18	3.81	3.167	2.777	1.941	2.807	2.817	4.417	4.734	3.652	4.61	2.922	5.335	4.275	3.498	3.318	4.993	3.094	7.423	6.009	3.537	4.372	5.071	2.434	2.185	5.79	7.036	3.375	5.144	3.835	3.92
	20	1.674	1.066	1.262	1.15	0.821	1.445	2.55	2.061	1.893	1.396	1.402	2.871	4.288	3.087	3.671	2.669	2.733	2.998	6.611	4.411	4.473	4.56	5.534	4.963	8.397	5.633	7.096	6.273	7.283	8.103	8.514	6.693	5.536	3.538	4.334	6.743	11.248	9.221	9.961	5.317	1.094*	8.48	10.283	10.229	9.397	5.841	7.769	6.358
	30	2.514	1.404	1.853	1.953	1.223	1.871	3.565	2.794	3.042	2.701	2.447	2.934	5.211	4.2	4.024	3.969	3.739	4.553	8.094	6.353	5.694	5.977	6.122	7.006	8.746	7.448	6.847	5.366	8.414	8.033	9.828	9.5	10.448	9.532	7.757	10.674	13.228	9.328	10.264	7.015	8.253	11.596	11.629	16.552	15.106	9.814	9.884	9.916
	40	2.744	1.619	2.239	2.023	1.629	2.416	3.377	2.971	2.408	3.342	2.691	3.201	5.457	4.62	5.267	5.331	4.589	4.37	9.954	7.047	7.593	7.879	8.318	8.3	12.686	10.076	10.596	9.647	10.235	11.263	12.623	8.412	11.431	13.007	9.056	10.608	12.66*	8.204*	9.388*	7.566	8.492	11.265	13.785	12.804	10.858	13.205	11.16	15.825
	50	3.33	2.924	3.15	2.628	2.178	2.647	5.1	3.051	3.198	4.003	3.722	4.371	7.362	6.619	6.966	6.064	6.814	6.922	11.118	8.742	9.77	8.099	8.626	10.458	15.006	9.542	8.794	10.865	9.679	11.812	13.422	9.678	11.518	11.746	12.726	12.573	12.647*	8.625*	10.041*	12.292	7.726*	18.311	13.538	13.17	13.879	10.106	10.934	13.821
	60	3.841	2.706	3.09	4.063	3.326	3.483	6.26	4.358	4.762	5.217	5.075	4.643	9.359	7.042	6.415	7.668	6.483	7.808	11.645	9.314	10.791	9.771	8.945	11.329	16.456	10.502	11.018	10.357	9.094	13.637	13.528	13.093	12.226	11.766	14.967	17.014	16.617	12.838	13.395	14.856	14.97	16.759	19.682	12.192	14.806	12.506	18.451	16.774
	90	4.452	3.392	4.424	4.384	3.832	4.928	7.798	6.64	7.706	8.847	8.124	8.99	10.686	8.337	8.15	10.043	9.981	9.731	14.61	11.599	13.706	12.968	12.854	14.706	17.442	13.347	13.252	16.83	15.898	18.96	17.106	12.613	13.961	15.825	18.339	18.155	16.761	18.582	19.498	15.168	16.564	21.873	21.12	15.812	16.429	17.695	20.137	21.075
	150	5.83	5.214	5.848	6.007	5.613	7.174	10.363	6.1	6.67	9.845	8.058	9.81	12.735	9.634	10.488	11.996	11.652	13.881	18.679	12.125	15.114	17.569	20.796	19.906	19.987	14.751	16.524	18.006	18.857	21.403	19.456	11.576	15.565	17.981	20.82	23.408	21.524	15.78	17.905	15.807	19.781	19.701	22.707	17.887	18.709	21.137	19.109	19.284

## Sheet: 0.50_mM_internal
	Time (secs)	1.00 μM citric acidext						1.50 μM citric acidext						2.50 μM citric acidext						5.00 μM citric acidext						10.00 μM citric acidext						15.00 μM citric acidext						20.00 μM citric acidext						25.00 μM citric acidext
		biological repeat 1			biological repeat 2			biological repeat 1			biological repeat 2			biological repeat 1			biological repeat 2			biological repeat 1			biological repeat 2			biological repeat 1			biological repeat 2			biological repeat 1			biological repeat 2			biological repeat 1			biological repeat 2			biological repeat 1			biological repeat 2
		Technical repeat 1	Technical repeat 2	Technical repeat 3	Technical repeat 1	Technical repeat 2	Technical repeat 3	Technical repeat 1	Technical repeat 2	Technical repeat 3	Technical repeat 1	Technical repeat 2	Technical repeat 3	Technical repeat 1	Technical repeat 2	Technical repeat 3	Technical repeat 1	Technical repeat 2	Technical repeat 3	Technical repeat 1	Technical repeat 2	Technical repeat 3	Technical repeat 1	Technical repeat 2	Technical repeat 3	Technical repeat 1	Technical repeat 2	Technical repeat 3	Technical repeat 1	Technical repeat 2	Technical repeat 3	Technical repeat 1	Technical repeat 2	Technical repeat 3	Technical repeat 1	Technical repeat 2	Technical repeat 3	Technical repeat 1	Technical repeat 2	Technical repeat 3	Technical repeat 1	Technical repeat 2	Technical repeat 3	Technical repeat 1	Technical repeat 2	Technical repeat 3	Technical repeat 1	Technical repeat 2	Technical repeat 3
	0	0.129	0.016	0.182	0.115	0.012	0.241	0.231	0.078	0.483	-0.316	-0.103	-0.104	0.405	0.003	1.375	0.339	0.261	1.441	0.59	0.392	0.741	0.365	0.837	0.669	1.767	0.563	-0.646	0.609	1.39	0.224	2.582	-1.394	-1.2	4.21	3.573	-0.868	7.12	1.435	0.758	3	3	3.247	3.585	2.717	3	0	0	7.681
	10	1.948	1.082	1.04	0.613	0.841	0.336	1.43	0.975	0.887	0.936	0.974	1.259	1.858	1.306	2.177	0.167	0.822	1.715	5.093	3.771	4.23	3.213	2.434	5.034	7.784	6.314	5.548	3.454	5.54	6.28	7.505	5.296	6.641	3.302	6.149	9.184	9.702	6.103	7.455	4.133	3.98	3.421	11.838	6.144	9.812	6.344	3.742	8.426
	20	2.04	1.581	1.64	0.978	0.628	1.182	3.486	2.229	2.928	2.296	1.985	2.641	5.676	4.168	5.385	2.909	2.945	4.344	7.91	6.417	7.76	6.296	5.95	7.007	13.325	9.225	11.181	10.354	8.896	11.087	13.834	9.047	13.458	9.929	6.945	12.851	25.161	15.505	13.634	11.506	9.821	6.511	20.661	13.987	20.278	13.297	11.305	15.394
	30	2.924	2.426	2.967	1.694	1.254	2.066	4.668	3.365	4.316	2.787	2.331	4.247	6.978	5.616	6.325	4.174	4.219	5.382	11.861	7.645	10.802	8.741	7.516	8.338	14.693	11.816	13.555	11.447	8.037	14.962	22.183	14.694	17.83	14.289	11.547	15.064	19.557	15.509	18.054	17.109	15.915	17.783	21.281	15.127	29.454	16.704	14.026	33.422
	40	3.766	3.177	3.163	2.449	2.005	2.662	4.444	3.49	4.58	3.298	2.947	3.559	7.704	5.674	8.355	5.797	5.181	6.918	13.461	9.859	13.935	10.403	10.34	10.343	21.335	13.468	19.546	12.578	12.531	17.286	21.334	15.009	18.714	16.552	16.66	19.35	24.406	16.399	18	15.287	16.113	18.13	27.473	17.336	23.807	27.33	28.948	24.536
	50	4.529	2.911	4.165	2.997	2.344	3.867	7.223	4.795	5.194	4.266	3.91	4.894	10.313	8.031	10.684	7.808	6.955	10.071	14.51	12.996	14.886	11.702	10.66	14.619	22.816	16.683	20.386	18.664	16.541	20.389	26.739	19.253	22.513	17.998	22.39	25.821	27.357	16.999	21.425	19.718	19.867	23.854	27.585	17.993	28.032	22.926	18.285	33.997
	60	4.164	3.793	3.959	2.945	2.568	3.815	7.75	5.365	7.481	5.455	4.289	6.754	11.875	8.956	11.932	8.563	8.24	9.831	18.28	13.594	16.379	13.721	12.864	16.841	23.163	15.714	23.74	14.63	14.326	18.734	24.68	19.054	25.527	24.514	20.388	25.581	29.941	20.806	27.826	23.547	21.329	28.791	29.921	24.525	31.344	28.542	29.63	34.165
	90	7.518	4.339	6.009	4.42	4.234	5.889	11.008	7.549	11.172	10.891	8.878	11.702	17.36	11.247	15.492	13.05	11.213	14.384	24.409	17.978	22.394	21.2	17.271	25.407	26.355	20.762	25.793	23.13	24.41	28.041	34.844	22.941	33.03	26.585	27.55	34.229	30.89	20.827	33.838	32.476	28.162	54.991*	38.221	25.419	36.485	43.279	37.464	42.193
	150	9.701	7.139	8.121	6.474	7.323	9.256	13.779	11.48	12.327	11.147	10.499	12.756	20.923	13.854	19.953	16.269	15.31	21.627	28.756	23.461	29.333	26.218	27.688	35.351	34.797	25.557	34.251	34.373	33.242	42.914	33.31	26.456	32.084	34.889	33.817	41.766	40.571	28.008	35.456	33.789	36.922	42.426	40.2	26.859	45.351	39.508	33.256	52.71

## Sheet: 1.00_mM_internal
	Time (secs)	1.00 μM citric acidext						1.50 μM citric acidext						2.50 μM citric acidext						5.00 μM citric acidext						10.00 μM citric acidext						15.00 μM citric acidext						20.00 μM citric acidext						25.00 μM citric acidext
		biological repeat 1			biological repeat 2			biological repeat 1			biological repeat 2			biological repeat 1			biological repeat 2			biological repeat 1			biological repeat 2			biological repeat 1			biological repeat 2			biological repeat 1			biological repeat 2			biological repeat 1			biological repeat 2			biological repeat 1			biological repeat 2
		Technical repeat 1	Technical repeat 2	Technical repeat 3	Technical repeat 1	Technical repeat 2	Technical repeat 3	Technical repeat 1	Technical repeat 2	Technical repeat 3	Technical repeat 1	Technical repeat 2	Technical repeat 3	Technical repeat 1	Technical repeat 2	Technical repeat 3	Technical repeat 1	Technical repeat 2	Technical repeat 3	Technical repeat 1	Technical repeat 2	Technical repeat 3	Technical repeat 1	Technical repeat 2	Technical repeat 3	Technical repeat 1	Technical repeat 2	Technical repeat 3	Technical repeat 1	Technical repeat 2	Technical repeat 3	Technical repeat 1	Technical repeat 2	Technical repeat 3	Technical repeat 1	Technical repeat 2	Technical repeat 3	Technical repeat 1	Technical repeat 2	Technical repeat 3	Technical repeat 1	Technical repeat 2	Technical repeat 3	Technical repeat 1	Technical repeat 2	Technical repeat 3	Technical repeat 1	Technical repeat 2	Technical repeat 3
	0	0.018	0.054	0.041	0.566	-0.02	0.305	0.224	0.265	0.432	-0.057	-0.002	-0.203	1.892	0.518	0.246	1.878	0.389	0.165	0.719	0.799	0.585	0.705	0.66	0.312	-0.321	0.544	0.798	0.454	1.043	-0.182	0.229	1.737	0.71	-1.846	0.63	1.99	0.836	1.858	5.61	0.482	3.505	3.022	0	1.975	4.72	0	-4.578	-3.766
	10	0.951	1.42	1.724	0.13	0.072	0.227	1.416	1.434	1.551	0.762	1.328	1.284	2.203	2.094	2.238	0.707	0.657	0.748	6.084	5.041	5.349	2.733	3.981	3.982	8.476	7.931	6.714	6.492	7.251	6.374	8.078	6.947	8.265	6.118	7.381	6.566	10.74	9.708	9.394	5.722	5.51	6.093	12.474	10.547	9.323	7.297	7.657	7.973
	20	2.495	1.854	1.814	0.471	0.995	0.951	3.61	3.118	3.394	1.877	2.959	2.849	6.783	5.272	5.606	3.812	3.984	3.747	10.623	9.566	9.866	7.094	7.539	7.138	16.725	13.638	15.489	11.802	14.111	14.897	18.949	15.377	17.219	9.728	14.823	13.847	23.434	20.389	21.103	7.799	13.154	8.946	23.909	21.381	23.842	13.747	16.061	16.049
	30	3.624	2.829	3.509	1.945	2.259	1.522	5.708	4.744	4.866	2.895	2.878	3.949	8.196	7.374	7.262	4.35	5.485	5.054	14.136	12.462	12.178	9.732	10.071	10.25	18.738	16.721	17.697	13.811	14.337	11.897	26.887	21.391	23.942	17.324	18.775	20.164	28.583	24.092	25.68	20.217	22.708	19.722	34.904	24.38	25.772	29.501	24.184	24.01
	40	4.261	3.611	3.893	2.164	2.808	2.642	6.829	4.832	5.42	3.771	3.533	3.831	10.941	8.852	8.329	6.217	6.311	6.366	17.097	14.919	14.988	11.285	15.011	13.076	29.042	21.983	22.28	17.81	18.406	15.753	24.738	25.643	25.094	18.331	25.266	21.492	28.723	24.872	25.339	19.959	24.667	21.395	36.981	33.156	33.161	28.849	32.655	35.51
	50	5.884	4.566	4.03	3.251	3.044	3.189	6.967	6.737	7.335	4.079	5.251	6.45	14.867	11.98	12.828	8.713	10.034	8.906	23.852	18.765	20.472	14.926	17.246	14.01	27.323	23.226	23.116	22.612	24.414	23.87	32.033	29.716	29.964	23.459	34.459	31.855	31.574	28.791	30.737	22.42	26.892	34.11	43.382	31.64	32.825	32.988	39.072	34.76
	60	5.609	4.654	5.482	2.766	4.369	3.951	9.61	8.078	8.838	5.641	6.308	7.028	14.843	12.331	14.948	10.951	11.652	11.605	27.553	20.919	21.052	18.084	19.154	18.713	31.571	25.923	28.46	24.967	23.147	23.959	42.308*	30.284	32.33	35.132	32.128	30.793	46.668	38.162	36.089	36.799	39.38	39.414	47.348	40.048	52.068	43.334	44.48	43.946
	90	7.809	6.886	7.729	4.925	5.451	6.441	13.945	11.421	12.513	10.728	10.153	12.008	20.335	17.156	22.311	15.527	16.634	15.987	32.08	28.009	31.948	24.012	28.032	25.31	42.2	37.948	37.814	32.86	38.399	31.914	46.166	40.235	40.586	40.074	42.883	42.753	53.548	42.152	49.256	56.555	50.702	46.357	54.801	50.303	53.957	54.418	57.818	58.644
	150	12.945	10.025	10.679	8.137	7.917	8.364	16.957	14.508	18.07	10.942	14.344	14.303	26.52	21.944	25.237	20.848	22.253	23.164	42.578	38.254	38.644	37.051	44.196	39.893	50.841	43.209	45.584	44.791	53.291	47.292	48.867	44.646	51.213	47.268	53.317	55.454	63.838	49.108	61.242	63.444	61.251	59.781	63.15	47.394	61.062	65.067	71.498	72.94
