# Supplementary material for: Human mitochondrial carriers of the SLC25 family function as monomers exchanging substrates with a ping-pong kinetic mechanism
Source: EMBO J. 2024 Jun 27;43(16):3450–65. doi: 10.1038/s44318-024-00150-0 (PMC11329753; doi:10.1038/s44318-024-00150-0)
Supplement: Supplementary file 5 — EV Figure Source Data [file 44318_2024_150_MOESM5_ESM.zip › Figure_EV3_source.xlsx]

## Sheet: 0.10_mM_internal
	Time (secs)	1.00 μM malic acidext						1.50 μM malic acidext						2.50 μM malic acidext						5.00 μM malic acidext						10.00 μM malic acidext						15.00 μM malic acidext						20.00 μM malic acidext						25.00 μM malic acidext
		biological repeat 1			biological repeat 2			biological repeat 1			biological repeat 2			biological repeat 1			biological repeat 2			biological repeat 1			biological repeat 2			biological repeat 1			biological repeat 2			biological repeat 1			biological repeat 2			biological repeat 1			biological repeat 2			biological repeat 1			biological repeat 2
		Technical repeat 1	Technical repeat 2	Technical repeat 3	Technical repeat 1	Technical repeat 2	Technical repeat 3	Technical repeat 1	Technical repeat 2	Technical repeat 3	Technical repeat 1	Technical repeat 2	Technical repeat 3	Technical repeat 1	Technical repeat 2	Technical repeat 3	Technical repeat 1	Technical repeat 2	Technical repeat 3	Technical repeat 1	Technical repeat 2	Technical repeat 3	Technical repeat 1	Technical repeat 2	Technical repeat 3	Technical repeat 1	Technical repeat 2	Technical repeat 3	Technical repeat 1	Technical repeat 2	Technical repeat 3	Technical repeat 1	Technical repeat 2	Technical repeat 3	Technical repeat 1	Technical repeat 2	Technical repeat 3	Technical repeat 1	Technical repeat 2	Technical repeat 3	Technical repeat 1	Technical repeat 2	Technical repeat 3	Technical repeat 1	Technical repeat 2	Technical repeat 3	Technical repeat 1	Technical repeat 2	Technical repeat 3
	0	-0.000394	0.000443	0.000457				-0.003849	0.000941	0.009397	-3.8e-05	-0.000728	0.00075	-0.001842	0.000813	0.006161	0.001005	0.000912	0.000453	0.000986	0.001111	0.002051	1e-05	0.001574	0.000951	0.005186	0.003548	0.003788	0	2.8e-05	-0.000872	0.009151	0.006316	0.006757	0.003027	0.002328	0.002	0.004245	0.007995	0.003008	0.005629	0.002579	0.002839	0.006124	0.006351	0.007035	0.006129	0.001604	1.7e-05
	10	0.001122	0.001769	0.001146				-0.002263	0.002936	0.010073	0.001241	0.001071	0.001334	-0.000653	0.002855	0.007355	0.002597	0.001791	0.002487	0.004156	0.005132	0.006237	0.005915	0.004284	0.003316	0.008661	0.007284	0.00651	0.004609	0.001413	0.002423	0.007511	0.006558	0.012832	0.005802	0.006721	0.004642	0.008484	0.008142	0.010035	0.009395	0.007326	0.007505	0.012733	0.008096	0.015284	0.008316	0.010303	0.006746
	20	0.001926	0.00288	0.001403				-0.002213	0.000658	0.010515	0.002807	0.001906	0.002521	0.001258	0.002218	0.008974	0.004266	0.00352	0.003659	0.00617	0.005706	0.006453	0.008183	0.008423	0.007358	0.008324	0.016497	0.020006	0.008407	0.008932	0.008293	0.01349	0.011181	0.015399	0.007954	0.008549	0.010036	0.021692	0.007739	0.021489	0.010854	0.008755	0.008091	0.016696	0.017193	0.016908	0.009678	0.009563	0.013065
	30	0.002681	0.003279	0.003062				0.000999	0.005479	0.014799	0.003094	0.002551	0.003133	0.00197	0.004044	0.008619	0.005124	0.004675	0.005563	0.008599	0.008102	0.009093	0.00845	0.010623	0.0101	0.014257	0.016667	0.017918	0.01059	0.008637	0.009215	0.020361	0.01336	0.011284	0.010008	0.007089*	0.009871	0.021249	0.018156	0.026658	0.007084*	0.00902	0.01283	0.02072	0.009918*	0.026375	0.010034	0.014386	0.01296
	40	0.002511	0.003723	0.002562				0.001008	0.006008	0.012748	0.004089	0.00419	0.003303	0.004896	0.007606	0.010137	0.006749	0.005919	0.005713	0.015987	0.009125	0.013626	0.010618	0.010051	0.00956	0.016958	0.015338	0.02064	0.010218	0.012293	0.008655	0.019883	0.013762	0.018373	0.007166	0.005658*	0.009793	0.029349	0.026872	0.027858	0.011702	0.012676	0.010763	0.032159	0.027047	0.029831	0.017122	0.012543	0.014998
	50	0.004093	0.002743	0.003312				0.000533	0.003459	0.013049	0.005761	0.004512	0.004087	0.007498	0.004832	0.012232	0.008336	0.008742	0.00696	0.016179	0.014432	0.013065	0.01166	0.011336	0.010777	0.021341	0.015071	0.02162	0.008654	0.015905	0.01188	0.027854	0.019581	0.022672	0.009261	0.011453	0.011563	0.024078	0.02553	0.024113	0.016825	0.014504	0.014091	0.034734	0.030184	0.034411	0.020152	0.022537	0.016113
	60	0.003695	0.002481	0.004476				0.002426	0.004512	0.01605	0.005198	0.004867	0.00542	0.008427	0.007644	0.013217	0.007058	0.007497	0.006779	0.019398	0.014224	0.018134	0.015455	0.012971	0.011569	0.025604	0.023858	0.027638	0.011624	0.01188	0.009123	0.030756	0.025134	0.029826	0.016482	0.013737	0.014714	0.036362	0.029993	0.029277	0.012874*	0.013089	0.011047	0.039621	0.031662	0.041162	0.015018	0.016449	0.011173
	90	0.007501	0.005546	0.005145				0.007887	0.010389	0.017601	0.007649	0.006643	0.005212	0.010747	0.015405	0.016842	0.00763	0.008749	0.007897	0.022916	0.020449	0.020104	0.018859	0.015117	0.015842	0.030573	0.022586	0.032378	0.015622	0.014755	0.011228	0.032786	0.026825	0.036994	0.013238	0.011541	0.014788	0.040136	0.032893	0.050014	0.015566	0.016037	0.014246	0.044261	0.030391*	0.04379	0.009922	0.010138	0.015935
	150	0.009	0.008357	0.008806				0.011095	0.012114	0.021686	0.009206	0.008365	0.006783	0.020763	0.019764	0.025731	0.011951	0.012913	0.009726	0.033638	0.029531	0.031673	0.020999	0.015084	0.019142	0.038368	0.035308	0.038853	0.018628	0.016877	0.016071	0.037044	0.039526	0.043846	0.014966	0.016553	0.014387	0.050336	0.033146	0.05397	0.020393*	0.016492	0.017609	0.0518	0.048928	0.04716	0.015232	0.018704	0.023678
[truncated: 6 more columns]

## Sheet: 0.25_mM_internal
	Time (secs)	1.00 μM malic acidext						1.50 μM malic acidext						2.50 μM malic acidext						5.00 μM malic acidext						10.00 μM malic acidext						15.00 μM malic acidext						20.00 μM malic acidext						25.00 μM malic acidext
		biological repeat 1			biological repeat 2			biological repeat 1			biological repeat 2			biological repeat 1			biological repeat 2			biological repeat 1			biological repeat 2			biological repeat 1			biological repeat 2			biological repeat 1			biological repeat 2			biological repeat 1			biological repeat 2			biological repeat 1			biological repeat 2
		Technical repeat 1	Technical repeat 2	Technical repeat 3	Technical repeat 1	Technical repeat 2	Technical repeat 3	Technical repeat 1	Technical repeat 2	Technical repeat 3	Technical repeat 1	Technical repeat 2	Technical repeat 3	Technical repeat 1	Technical repeat 2	Technical repeat 3	Technical repeat 1	Technical repeat 2	Technical repeat 3	Technical repeat 1	Technical repeat 2	Technical repeat 3	Technical repeat 1	Technical repeat 2	Technical repeat 3	Technical repeat 1	Technical repeat 2	Technical repeat 3	Technical repeat 1	Technical repeat 2	Technical repeat 3	Technical repeat 1	Technical repeat 2	Technical repeat 3	Technical repeat 1	Technical repeat 2	Technical repeat 3	Technical repeat 1	Technical repeat 2	Technical repeat 3	Technical repeat 1	Technical repeat 2	Technical repeat 3	Technical repeat 1	Technical repeat 2	Technical repeat 3	Technical repeat 1	Technical repeat 2	Technical repeat 3
	0	-2.1e-05	0.000679	-0.00018				-0.002835	0.002474	0.00836	0.001195	-0.000435	0.001522	-0.001827	0.000415	0	0.001131	0.001817	0.001809	0.001401	0.001823	0.001003	0.001417	0.005674	0.00528	-0.00087	0.007988	0.002936	0.00758	0.002457	0.001879	-0.000934	0.007133	0.004096	0.004014	0.008079	0.005102	0.004095	0.009141	0.000909	0.006308	0.00758	0.007547	0	0	0	0.005199	0.00374	0.003461
	10	-7.7e-05	0.001427	0.000881				-0.003399	0.003118	0.009716	0.002688	0.003192	0.004031	-0.000883	0.003055	0.004853	0.005884	0.004306	0.005551	0.003927	0.005998	0.003152	0.008895	0.00817	0.007084	0.003803	0.011606	0.010608	0.012626	0.008367	0.010939	0.009627	0.012472	0.004707	0.014419	0.016663	0.010384	0.013044	0.013658	0.01231	0.016181	0.020944	0.017164	0.016081	0.016105	0.014749	0.021722	0.017393	0.017227
	20	0.001321	0.002444	0.001035				-0.002166	0.003186	0.010768	0.005211	0.005013	0.005493	0.000183	0.005116	0.007167	0.008308	0.009719	0.010064	0.004219	0.009814	0.005324	0.014447	0.015972	0.015731	0.019426	0.016827	0.016075	0.015873	0.01852	0.02409	0.017076	0.011913	0.02252	0.01928	0.023416	0.023056	0.012867	0.020449	0.016763	0.022626	0.023522	0.023349	0.024713	0.028633	0.019426	0.028541	0.024438	0.028904
	30	0.002196	0.002184	0.002684				0.000601	0.007017	0.012162	0.00531	0.006506	0.007122	0.002662	0.00935	0.009879	0.011683	0.011689	0.013197	0.009565	0.009848	0.010556	0.022223	0.020192	0.016189	0.011403	0.019842	0.01823	0.020594	0.025148	0.022687	0.01834	0.028847	0.02731	0.022791	0.020529	0.024229	0.027518	0.033072	0.022214	0.026198	0.025726	0.029035	0.020203	0.028445	0.025023	0.032955	0.032651	0.032856
	40	0.00351	0.002875	0.003964				-0.000575	0.008159	0.0137	0.008405	0.007798	0.008212	0.003033	0.009067	0.011914	0.014439	0.013551	0.013024	0.013243	0.013375	0.011647	0.020765	0.024123	0.021066	0.023989	0.025244	0.025478	0.025473	0.02377	0.027338	0.024786	0.034216	0.02492	0.024856	0.028869	0.033812	0.037774	0.044236	0.035609	0.037161	0.028285	0.034587	0.036173	0.054726*	0.043238	0.04058	0.039142	0.0326
	50	0.003389	0.002368	0.003428				-0.000454	0.007268	0.012448	0.008744	0.008599	0.007622	0.00655	0.01067	0.010449	0.015071	0.017204	0.015153	0.015323	0.016387	0.014397	0.02502	0.02557	0.031344	0.027168	0.025719	0.024579	0.030488	0.035775	0.03951	0.025555	0.028224	0.0246	0.029126	0.029551	0.033542	0.025809	0.049684	0.035496	0.034121	0.033229	0.037157	0.037281	0.048562	0.042669	0.043785	0.035823	0.036267
	60	0.0046	0.003276	0.002507				0.001932	0.009876	0.014014	0.010881	0.010309	0.010216	0.007284	0.011356	0.013644	0.017372	0.017445	0.019609	0.0194	0.019645	0.01929	0.02877	0.030684	0.032152	0.027003	0.031411	0.026467	0.029371	0.031553	0.030409	0.035186	0.040199	0.030772	0.032463	0.035267	0.030385	0.037407	0.05451	0.04286	0.034524	0.034194	0.035916	0.042347	0.045524	0.051798	0.04584	0.043083	0.043314
	90	0.007162	0.008307	0.005661				0.008934	0.013834	0.019592	0.013017	0.013912	0.013864	0.010737	0.019215	0.017649	0.02002	0.020817	0.021721	0.022555	0.027512	0.023641	0.037819	0.035387	0.03594	0.039864	0.041366	0.039276	0.03811	0.037162	0.039701	0.044979	0.051902	0.048401	0.03569	0.038119	0.036016	0.036958	0.059701	0.044723	0.033583	0.038387	0.036673	0.053463	0.060871	0.056563	0.038092*	0.05533	0.04997
	150	0.010436	0.011161	0.010334				0.010977	0.018287	0.022612	0.019109	0.018637	0.021836*	0.020761	0.026569	0.021749	0.028705	0.024267	0.029618	0.037257	0.045066	0.0341	0.046061	0.047406	0.046969	0.051895	0.048173	0.045794	0.039615	0.03934	0.043204	0.045753	0.054268	0.055092	0.039603	0.046208	0.041508	0.062517	0.072816	0.056021	0.048917	0.047525	0.049463	0.070524	0.077017	0.07761	0.044236*	0.050746	0.059784
[truncated: 6 more columns]

## Sheet: 0.50_mM_internal
	Time (secs)	1.00 μM malic acidext						1.50 μM malic acidext						2.50 μM malic acidext						5.00 μM malic acidext						10.00 μM malic acidext						15.00 μM malic acidext						20.00 μM malic acidext						25.00 μM malic acidext
		biological repeat 1			biological repeat 2			biological repeat 1			biological repeat 2			biological repeat 1			biological repeat 2			biological repeat 1			biological repeat 2			biological repeat 1			biological repeat 2			biological repeat 1			biological repeat 2			biological repeat 1			biological repeat 2			biological repeat 1			biological repeat 2
		Technical repeat 1	Technical repeat 2	Technical repeat 3	Technical repeat 1	Technical repeat 2	Technical repeat 3	Technical repeat 1	Technical repeat 2	Technical repeat 3	Technical repeat 1	Technical repeat 2	Technical repeat 3	Technical repeat 1	Technical repeat 2	Technical repeat 3	Technical repeat 1	Technical repeat 2	Technical repeat 3	Technical repeat 1	Technical repeat 2	Technical repeat 3	Technical repeat 1	Technical repeat 2	Technical repeat 3	Technical repeat 1	Technical repeat 2	Technical repeat 3	Technical repeat 1	Technical repeat 2	Technical repeat 3	Technical repeat 1	Technical repeat 2	Technical repeat 3	Technical repeat 1	Technical repeat 2	Technical repeat 3	Technical repeat 1	Technical repeat 2	Technical repeat 3	Technical repeat 1	Technical repeat 2	Technical repeat 3	Technical repeat 1	Technical repeat 2	Technical repeat 3	Technical repeat 1	Technical repeat 2	Technical repeat 3
	0	-0.00036	0.000796	0.001027				-0.002279	0.002727	0.010698	0.001702	0.000987	0.002317	-0.000786	0.001271	0.002	0.001894	0.002711	0.002445	0.002219	0.001839	0.002854	0.006992	0.004587	0.004466	0.004566	0.004203	0.008424	0.009846	0.006203	0.005168	0.005498	0.010392	0.005192	0.005746	0.007204	0.005203	0.004578	0.005973	0.011172	0.007889	0.013529	0.012219	0.027399	0.025609	0.026129	0.009043	0.008336	0.01655
	10	0.000587	0.000602	0.001813				-0.001436	0.003744	0.011147	0.003695	0.003953	0.004263	0.000177	0.002694	0.005587	0.007525	0.00714	0.006135	0.004275	0.00527	0.005262	0.01149	0.011743	0.01313	0.012244	0.015312	0.009886	0.018991	0.020376	0.015326	0.011482	0.012406	0.01476	0.025158	0.019556	0.019669	0.016893	0.01887	0.021419	0.026415	0.026286	0.021219	0.024701	0.024573	0.023673	0.034593	0.030543	0.02768
	20	0.001843	0.001875	0.001623				0.000386	0.004453	0.014079	0.006926	0.010215	0.00754	0.002674	0.005493	0.009159	0.011905	0.011937	0.011442	0.007927	0.009132	0.008868	0.02312	0.021735	0.018979	0.0212	0.015467	0.021175	0.028174	0.028686	0.02782	0.024574	0.023169	0.024384	0.034608	0.031968	0.0339	0.029363	0.035096	0.031992	0.040166	0.038161	0.033467	0.042583	0.041017	0.032722	0.042089	0.053401	0.056226
	30	0.001941	0.001894	0.001776				0.003177	0.007332	0.014948	0.00827	0.009574	0.009763	0.005509	0.008405	0.009526	0.01938	0.01856	0.016149	0.014383	0.013069	0.015118	0.030867	0.032184	0.026312	0.024535	0.026119	0.02337	0.04194	0.038658	0.042836	0.036784	0.030519	0.037788	0.038189	0.037966	0.037171	0.041982	0.043165	0.036959	0.044934	0.050565	0.052462	0.051978	0.033454	0.047122	0.058171	0.054859	0.054879
	40	0.00299	0.002752	0.004687				0.002124	0.007852	0.015772	0.012715	0.012885	0.010335	0.007259	0.008063	0.013431	0.022159	0.02325	0.022311	0.019065	0.017398	0.01881	0.034938	0.032846	0.035086	0.032209	0.029892	0.030991	0.049253	0.048185	0.04128	0.040688	0.039935	0.04029	0.05217	0.046933	0.042303	0.054766	0.050058	0.058026	0.052357	0.053474	0.058449	0.064271	0.060433	0.062727	0.057167	0.061102	0.061311
	50	0.005875	0.003446	0.004904				0.006419	0.006375	0.0165	0.016661	0.015118	0.013567	0.011494	0.013518	0.015805	0.021785	0.026558	0.026008	0.023151	0.021631	0.024038	0.040953	0.041091	0.036646	0.041785	0.033732	0.0457	0.061706	0.059937	0.055026	0.051113	0.044416	0.04666	0.062571	0.057672	0.054288	0.061668	0.058782	0.05856	0.060789	0.066017	0.062493	0.073551	0.067523	0.076515	0.076974	0.06672	0.074583
	60	0.004508	0.004203	0.005213				0.007031	0.008435	0.017756	0.017116	0.017664	0.015092	0.011182	0.011102	0.017238	0.024985	0.025715	0.02473	0.030555	0.019821	0.026218	0.042412	0.053492	0.041675	0.045686	0.045011	0.046412	0.064694	0.053259	0.055096	0.061457	0.050186	0.047814	0.061685	0.062092	0.062522	0.074622	0.063461	0.075699	0.060598	0.066683	0.058244	0.079943	0.078351	0.080018	0.065595	0.063479	0.072675
	90	0.010852	0.008245	0.008388				0.012542	0.015311	0.024094	0.022275	0.027807	0.022906	0.021389	0.023166	0.025711	0.035611	0.032458	0.030875	0.037617	0.037275	0.037488	0.054417	0.066729	0.055829	0.065223	0.051933	0.053016	0.073612	0.068401	0.075642	0.075266	0.064082	0.072255	0.069424	0.055576	0.070141	0.081104	0.075673	0.076925	0.070723	0.074888	0.061603	0.096742	0.081597	0.092672	0.085273	0.068626	0.077356
	150	0.01494	0.010192	0.012746				0.020064	0.021967	0.031698	0.028398	0.031977	0.02661	0.033047	0.030198	0.033796	0.048663	0.051229	0.044948	0.059908	0.050418	0.054321	0.080594	0.072364	0.079704	0.080477	0.07013	0.073214	0.076483	0.083387	0.093829	0.09713	0.078982	0.089558	0.081566	0.069428	0.0679	0.107703	0.106803	0.099978	0.093784	0.078784	0.073799	0.111414	0.120872	0.124161	0.098905	0.090536	0.09919
[truncated: 6 more columns]

## Sheet: 1.00_mM_internal
	Time (secs)	1.00 μM malic acidext						1.50 μM malic acidext						2.50 μM malic acidext						5.00 μM malic acidext						10.00 μM malic acidext						15.00 μM malic acidext						20.00 μM malic acidext						25.00 μM malic acidext
		biological repeat 1			biological repeat 2			biological repeat 1			biological repeat 2			biological repeat 1			biological repeat 2			biological repeat 1			biological repeat 2			biological repeat 1			biological repeat 2			biological repeat 1			biological repeat 2			biological repeat 1			biological repeat 2			biological repeat 1			biological repeat 2
		Technical repeat 1	Technical repeat 2	Technical repeat 3	Technical repeat 1	Technical repeat 2	Technical repeat 3	Technical repeat 1	Technical repeat 2	Technical repeat 3	Technical repeat 1	Technical repeat 2	Technical repeat 3	Technical repeat 1	Technical repeat 2	Technical repeat 3	Technical repeat 1	Technical repeat 2	Technical repeat 3	Technical repeat 1	Technical repeat 2	Technical repeat 3	Technical repeat 1	Technical repeat 2	Technical repeat 3	Technical repeat 1	Technical repeat 2	Technical repeat 3	Technical repeat 1	Technical repeat 2	Technical repeat 3	Technical repeat 1	Technical repeat 2	Technical repeat 3	Technical repeat 1	Technical repeat 2	Technical repeat 3	Technical repeat 1	Technical repeat 2	Technical repeat 3	Technical repeat 1	Technical repeat 2	Technical repeat 3	Technical repeat 1	Technical repeat 2	Technical repeat 3	Technical repeat 1	Technical repeat 2	Technical repeat 3
	0	-5.8e-05	0.000106	-0.000394				-0.000653	0.006227	0.019101				0.003484	0.002594	0.003715	0.001907	0.004073	0.003359	0.003308	0.001025	0.003532	0.004631	0.011107	0.005858	0.004945	0.006431	0.007201	0.008509	0.006486	0.007811	0.008756	0.007021	0.015955	0.008991	0.016475	0.007545	0.008628	0.013852	0.017086	0.008502	0.015588	0.015235	0.028999	0.027528	0.028767	0.009263	0.008803	0.018741
	10	0.000559	0.000845	0.0016				-0.000662	0.004476	0.018818				0.000667	0.00537	0.006406	0.00972	0.011116	0.008589	0.004492	0.006188	0.006054	0.014581	0.014722	0.016272	0.014143	0.011294	0.015907	0.027069	0.024861	0.025315	0.01804	0.014721	0.012843	0.031608	0.02809	0.026539	0.021945	0.030764	0.022645	0.032222	0.032231	0.042293	0.028214	0.022342	0.024599	0.035742	0.037318	0.03926
	20	0.002751	0.002923	0.002937				-0.001564	0.007466	0.020302				0.002568	0.007321	0.010115	0.013129	0.014239	0.014194	0.008512	0.009672	0.013223	0.028688	0.031039	0.032157	0.026717	0.022123	0.032355	0.044489	0.037169	0.043996	0.029211	0.029648	0.033356	0.048069	0.053582	0.046615	0.035817	0.042759	0.037759	0.052284	0.048862	0.059743	0.054285	0.050104	0.040739	0.064075	0.054075	0.077515
	30	0.002717	0.003608	0.002984				0.004334	0.009368	0.023276				0.006041	0.010091	0.012961	0.01933	0.02539	0.020961	0.015686	0.014964	0.016475	0.033985	0.036316	0.040333	0.032245	0.02816	0.028751	0.053174	0.064294	0.05988	0.042419	0.038369	0.041247	0.056445	0.056476	0.062618	0.053057	0.050002	0.049656	0.074783	0.071131	0.074495	0.053656	0.057267	0.05314	0.078073	0.089341	0.080551
	40	0.004072	0.003974	0.005307				0.003791	0.011209	0.025862				0.009464	0.013764	0.01427	0.022404	0.026459	0.027429	0.022339	0.023064	0.021599	0.039277	0.041949	0.043979	0.043068	0.038688	0.040644	0.065122	0.070281	0.060274	0.053066	0.055022	0.057222	0.063869	0.082924	0.069295	0.063968	0.076135	0.07313	0.079419	0.079339	0.088682	0.085283	0.092176	0.079548	0.104666	0.095133	0.112879
	50	0.004546	0.005961	0.005118				0.005737	0.010982	0.02789				0.011044	0.01662	0.01825	0.029285	0.031492	0.031097	0.02478	0.02909	0.02805	0.050388	0.057692	0.050986	0.041897	0.046092	0.049366	0.066844	0.089871	0.083452	0.066103	0.060503	0.056402	0.07524	0.082349	0.080354	0.083788	0.081474	0.078799	0.092214	0.098823	0.091214	0.088654	0.096372	0.085033	0.109314	0.104278	0.118337
	60	0.005759	0.005789	0.005074				0.005987	0.01532	0.029484				0.017484	0.018437	0.018626	0.031051	0.039538	0.03711	0.032269	0.031442	0.032469	0.060372	0.064452	0.072998	0.055285	0.055466	0.057651	0.072001	0.093054	0.082112	0.07332	0.069832	0.075848	0.076896	0.086525	0.084483	0.088777	0.093253	0.10118	0.084028	0.096734	0.098728	0.111631	0.104681	0.103659	0.114678	0.120087	0.127005
	90	0.011809	0.010426	0.01052				0.015173	0.01925	0.032537				0.02312	0.027544	0.030074	0.047697	0.043983	0.049359	0.046322	0.044743	0.04918	0.085356	0.076187	0.087087	0.070261	0.07712	0.070949	0.096703	0.106035	0.11374	0.107972	0.104566	0.098412	0.091158	0.106189	0.100303	0.10302	0.109333	0.107241	0.09439	0.125451	0.115768	0.129539	0.138326	0.130081	0.113244	0.123319	0.140598
	150	0.016435	0.015783	0.013607				0.02023	0.027026	0.041886				0.037433	0.037332	0.041839	0.059083	0.061353	0.063905	0.074227	0.066767	0.071394	0.104631	0.093899	0.109173	0.111185	0.10181	0.091477	0.129988	0.137061	0.120017	0.128924	0.13303	0.12638	0.101494	0.117609	0.127749	0.159256	0.138206	0.142796	0.129435	0.13706	0.133207	0.173564	0.167588	0.161996	0.140109	0.148809	0.142867
[truncated: 6 more columns]
