# Supplementary material for: Human mitochondrial carriers of the SLC25 family function as monomers exchanging substrates with a ping-pong kinetic mechanism
Source: EMBO J. 2024 Jun 27;43(16):3450–65. doi: 10.1038/s44318-024-00150-0 (PMC11329753; doi:10.1038/s44318-024-00150-0)
Supplement: Supplementary file 5 — EV Figure Source Data [file 44318_2024_150_MOESM5_ESM.zip › Figure_EV4_source.xlsx]

## Sheet: 0.10_mM_internal
	Time (secs)	1.50 μM aspartateext			2.50 μM aspartateext			5.00 μM aspartateext			10.00 μM aspartateext			15.00 μM aspartateext			20.00 μM aspartateext			25.00 μM aspartateext
		biological repeat 1			biological repeat 1			biological repeat 1			biological repeat 1			biological repeat 1			biological repeat 1			biological repeat 1
		Technical repeat 1	Technical repeat 2	Technical repeat 3	Technical repeat 1	Technical repeat 2	Technical repeat 3	Technical repeat 1	Technical repeat 2	Technical repeat 3	Technical repeat 1	Technical repeat 2	Technical repeat 3	Technical repeat 1	Technical repeat 2	Technical repeat 3	Technical repeat 1	Technical repeat 2	Technical repeat 3	Technical repeat 1	Technical repeat 2	Technical repeat 3
	0	0	0	0	0	0.001	0.002	0.001	0.001	0.001	0	0	0	0	0.001	0.001	0.001	0.001	0	0	0	0
	10	0.001	0.001	0.001	0.002	0.002	0.003	0.003	0.005	0.005	0.004	0.006	0.006	0.005	0.006	0.006	0.008	0.007	0.007	0.006	0.008	0.007
	20	0.003	0.003	0.003	0.005	0.005	0.006	0.006	0.007	0.008	0.008	0.008	0.011	0.011	0.009	0.01	0.006	-0.002*	0.004	0.008	0.01	0.013
	30	0.004	0.005	0.005	0.006	0.006	0.008	0.009	0.01	0.011	0.011	0.011	0.013	0.011	0.014	0.015	0.01	0.013	0.012	0.004*	0.013	0.036*
	40	0.006	0.005	0.006	0.009	0.008	0.009	0.011	0.013	0.014	0.013	0.014	0.017	0.011	0.014	0.016	0.015	0.015	0.016	0.006*	0.011	0.015
	50	0.007	0.007	0.009	0.009	0.01	0.012	0.014	0.015	0.017	0.015	0.014	0.017	0.015	0.017	0.019	0.014*	0.007*	0.011*	0.015	0.015	0.021
	60	0.007	0.008	0.009	0.011	0.011	0.012	0.015	0.018	0.019	0.016	0.016	0.018	0.018	0.02	0.023	0.018	0.016	0.02	0.017	0.016	0.018
	90	0.01	0.012	0.012	0.014	0.015	0.017	0.019	0.019	0.024	0.022	0.02	0.023	0.02	0.024	0.027	0.018	0.026	0.025	0.017	0.021	0.023
	150	0.013	0.015	0.016	0.018	0.018	0.021	0.025	0.027	0.029	0.023	0.023	0.027	0.021	0.023	0.027	0.017	0.02	0.025	0.024	0.023	0.023

## Sheet: 0.25_mM_internal
	Time (secs)	1.50 μM aspartateext			2.50 μM aspartateext			5.00 μM aspartateext			10.00 μM aspartateext			15.00 μM aspartateext			20.00 μM aspartateext			25.00 μM aspartateext
		biological repeat 1			biological repeat 1			biological repeat 1			biological repeat 1			biological repeat 1			biological repeat 1			biological repeat 1
		Technical repeat 1	Technical repeat 2	Technical repeat 3	Technical repeat 1	Technical repeat 2	Technical repeat 3	Technical repeat 1	Technical repeat 2	Technical repeat 3	Technical repeat 1	Technical repeat 2	Technical repeat 3	Technical repeat 1	Technical repeat 2	Technical repeat 3	Technical repeat 1	Technical repeat 2	Technical repeat 3	Technical repeat 1	Technical repeat 2	Technical repeat 3
	0	0	0	0	0	0	0.002	0.001	0.002	0.002	0	-0.001	-0.001	0.002	0.001	0.002	0.003	0.005	0	0	0	0
	10	0.002	0.002	0.003	0.004	0.004	0.005	0.007	0.007	0.008	0.01	0.011	0.012	0.014	0.012	0.015	0.014	0.014	0.017	0.014	0.016	0.02
	20	0.005	0.005	0.005	0.009	0.008	0.009	0.013	0.013	0.015	0.017	0.02	0.02	0.021	0.019	0.023	0.028	0.01	0.014	0.027	0.025	0.027
	30	0.007	0.008	0.008	0.01	0.01	0.013	0.018	0.018	0.019	0.024	0.024	0.025	0.027	0.029	0.032	0.027	0.024	0.034	0.023	0.02	0.046*
	40	0.009	0.01	0.009	0.013	0.013	0.015	0.023	0.022	0.024	0.029	0.032	0.032	0.031	0.034	0.036	0.035	0.037	0.033	0.03	0.027	0.038
	50	0.011	0.012	0.013	0.018	0.016	0.019	0.027	0.027	0.03	0.034	0.033	0.039	0.037	0.04	0.045	0.036	0.033	0.038	0.035	0.039	0.048
	60	0.013	0.012	0.014	0.021	0.019	0.022	0.03	0.03	0.034	0.039	0.038	0.041	0.043	0.046	0.048	0.043	0.04	0.047	0.043	0.046	0.055
	90	0.02	0.019	0.021	0.026	0.025	0.03	0.039	0.039	0.043	0.048	0.046	0.05	0.051	0.052	0.057	0.045	0.047	0.066	0.048	0.048	0.06
	150	0.026	0.024	0.03	0.038	0.036	0.041	0.054	0.054	0.06	0.055	0.054	0.063	0.056	0.062	0.071	0.057	0.059	0.063	0.059	0.058	0.062

## Sheet: 0.50_mM_internal
	Time (secs)	1.50 μM aspartateext			2.50 μM aspartateext			5.00 μM aspartateext			10.00 μM aspartateext			15.00 μM aspartateext			20.00 μM aspartateext			25.00 μM aspartateext
		biological repeat 1			biological repeat 1			biological repeat 1			biological repeat 1			biological repeat 1			biological repeat 1			biological repeat 1
		Technical repeat 1	Technical repeat 2	Technical repeat 3	Technical repeat 1	Technical repeat 2	Technical repeat 3	Technical repeat 1	Technical repeat 2	Technical repeat 3	Technical repeat 1	Technical repeat 2	Technical repeat 3	Technical repeat 1	Technical repeat 2	Technical repeat 3	Technical repeat 1	Technical repeat 2	Technical repeat 3	Technical repeat 1	Technical repeat 2	Technical repeat 3
	0	0	0	0	0	0	0	0.001	0.002	0.002	-0.001	0	0	0	0.004	0.003	0.006	0.004	0.003	0	0	0
	10	0.002	0.003	0.003	0.005	0.005	0.006	0.008	0.01	0.01	0.012	0.015	0.019	0.018	0.019	0.021	0.021	0.02	0.023	0.025	0.025	0.026
	20	0.005	0.006	0.006	0.009	0.01	0.011	0.015	0.017	0.019	0.023	0.025	0.027	0.032	0.035	0.033	0.03	0.034	0.026	0.038	0.041	0.047
	30	0.007	0.009	0.009	0.012	0.013	0.014	0.021	0.023	0.025	0.029	0.036	0.036	0.039	0.043	0.044	0.038	0.044	0.05	0.038	0.041	0.044
	40	0.011	0.011	0.011	0.015	0.017	0.018	0.027	0.032	0.033	0.04	0.041	0.048	0.044	0.049	0.057	0.051	0.054	0.058	0.044	0.051	0.057
	50	0.013	0.014	0.014	0.02	0.022	0.025	0.036	0.036	0.039	0.044	0.052	0.053	0.053	0.061	0.065	0.057	0.061	0.058	0.062	0.067	0.071
	60	0.016	0.017	0.018	0.023	0.025	0.027	0.036	0.041	0.044	0.057	0.057	0.056	0.061	0.073	0.079	0.066	0.068	0.075	0.062	0.07	0.076
	90	0.021	0.024	0.026	0.03	0.034	0.037	0.049	0.054	0.062	0.065	0.071	0.078	0.077	0.087	0.095	0.075	0.079	0.088	0.084	0.085	0.095
	150	0.029	0.033	0.035	0.045	0.049	0.055	0.071	0.078	0.091	0.087	0.093	0.104	0.095	0.104	0.117	0.087	0.097	0.11	0.095	0.107	0.113

## Sheet: 1.00_mM_internal
	Time (secs)	1.50 μM aspartateext			2.50 μM aspartateext			5.00 μM aspartateext			10.00 μM aspartateext			15.00 μM aspartateext			20.00 μM aspartateext			25.00 μM aspartateext
		biological repeat 1			biological repeat 1			biological repeat 1			biological repeat 1			biological repeat 1			biological repeat 1			biological repeat 1
		Technical repeat 1	Technical repeat 2	Technical repeat 3	Technical repeat 1	Technical repeat 2	Technical repeat 3	Technical repeat 1	Technical repeat 2	Technical repeat 3	Technical repeat 1	Technical repeat 2	Technical repeat 3	Technical repeat 1	Technical repeat 2	Technical repeat 3	Technical repeat 1	Technical repeat 2	Technical repeat 3	Technical repeat 1	Technical repeat 2	Technical repeat 3
	0	0	0	0.001	0	0	0	0.001	0.002	0.002	0	0	0	0.004	0.006	0.005	0.002	0.008	0.007	0	0	0
	10	0.003	0.002	0.003	0.006	0.005	0.005	0.01	0.01	0.011	0.016	0.014	0.022	0.02	0.019	0.023	0.023	0.021	0.025	0.03	0.025	0.033
	20	0.006	0.006	0.007	0.011	0.01	0.012	0.018	0.018	0.021	0.029	0.03	0.03	0.036	0.038	0.043	0.04	0.039	0.047	0.052	0.05	0.056
	30	0.008	0.009	0.01	0.014	0.014	0.017	0.026	0.025	0.028	0.039	0.042	0.041	0.047	0.052	0.055	0.051	0.051	0.062	0.054	0.052	0.059
	40	0.012	0.011	0.012	0.018	0.019	0.021	0.033	0.034	0.035	0.049	0.054	0.055	0.059	0.057	0.068	0.07	0.067	0.081	0.062	0.067	0.077
	50	0.014	0.015	0.016	0.025	0.023	0.024	0.041	0.039	0.044	0.062	0.064	0.065	0.07	0.073	0.082	0.066	0.068	0.092	0.092	0.081	0.094
	60	0.018	0.018	0.019	0.027	0.028	0.029	0.046	0.046	0.048	0.072	0.073	0.077	0.082	0.085	0.104	0.089	0.095	0.101	0.097	0.091	0.108
	90	0.025	0.024	0.028	0.039	0.037	0.042	0.065	0.063	0.063	0.097	0.089	0.1	0.106	0.109	0.121	0.11	0.105	0.129	0.12	0.111	0.128
	150	0.035	0.035	0.039	0.054	0.054	0.06	0.094	0.094	0.098	0.122	0.12	0.127	0.142	0.14	0.156	0.142	0.135	0.152	0.158	0.147	0.172
